# Supplementary material for: Impact of increased kidney function on clinical and biological outcomes in real-world patients treated with Direct Oral Anticoagulants
Source: PLoS One. 2022 Dec 9;17(12):e0278693. doi: 10.1371/journal.pone.0278693 (PMC9733869; doi:10.1371/journal.pone.0278693)
Supplement: S1 Data — (XLS) [file pone.0278693.s001.xls]

## Sheet: data_(edo)
Patient ID	[Edoxaba] trough	[Edoxaban] peak	ID MACACOD	GFR type
1	46.8	303.5	166	1
2	85	388.4	274	0
3	13.2	248	165	0
4	21.9	154.1	100	0
5	22.1	214.2	152	0
6	39.7	399.9	164	0
7	36.4	289.4	170	0
8	15.9	141.2	186	0
9	22	253	182	1
11	27.7	230.4	161	0
12	29.6	382.4	232	0
13	22.4	245.9	179	0
14	22.9	93.2	167	0
15	35.4	228.5	178	0
16	18.2	168.8	252	0
17	28.6	339.4	249	0
18	20.9	182.3	187	0
19	28	427	184	0
20	43.3	232.6	177	0
21	32.6	198.2	194	0
22	22.8	289.3	202	0
23	24.1	270.9	196	0
24	47.9	317.2	208	0
25	35.2	461.4	258	0
26	27.5	229.9	171	0
27	28.5	246.2	183	0
28	41.7	275.7	48	0
29	15.1	347.8	185	0
30	43.5	329.6	264	0
31	37.5	243.9	72	0
32	35.9	178.5	173	0
33	14.8	194.4	180	0
35	27.7	146.3	195	0
36	20.5	146	296	0
37	36.4	188.4	197	0
38	10.2	363.4	278	0
39	24	261.4	216	0
40	46.8	321.4	219	0
41	21.3	199.6	245	0
42	36.8	175	193	0
43	24.7	172.8	236	0
44	24.5	242.1	223	0
45	21.9	131.5	137	0
46	37.9	249.8	203	0
48	30.3	164.5	224	0
50	50.5	162.4	218	0
51	15.7	250.6	215	0
52	39.7	337.6	217	0
53	24.9	288	222	0
54	26	329.2	240	0
55	20.3	254.1	209	1
57	57.6	406.4	220	0
58	25.7	235.7	244	0
59	28.2	373.6	237	0
60	43.5	162.5	254	0
61	33	182	256	0
62	23.7	101.7	233	0
64	43.9	298.5	243	0
65	7.6	8.8	260	0
66	28.3	184.9	257	0
67	25.4	189.2	221	0
68	34.4	321.1	253	0
69	24.2	400.9	246	0
70	47.2	323.8	235	0
71	36.9	320.4	234	0
72	39.5	320.2	242	0
75	36.3	256.5	262	0
76	69.4	422.2	309	0
77	15.6	345.5	250	0
78	69.7	203.5	303	0
79	30.2	219.4	273	0
81	36.6	413.8	238	0
82	28.6	256.6	105	0
83	30.5	235.7	102	0
84	20.8	190.5	283	0
85	18.1	165.9	272	0
86	53.5	281	89	0
87	20.3	150.2	281	0
88	31.5	144.5	328	0
89	21.4	205	261	0
90	73.9	336.1	88	0
91	32.1	285.8	251	0
92	18.8	249.3	259	0
93	69.2	346.5	294	0
94	29.3	28.6	275	0
95	25.7	169.3	255	0
96	51.7	189.7	516	0
97	53.6	161.3	291	0
98	30.8	213.4	28	0
99	28.6	117.7	268	0
100	60.3	377.4	295	0
101	21.5	145.8	482	0
102	13.9	381	280	0
104	61.1	321.4	270	0
105	44.1	306.2	290	0
106	16.9	257.1	14	0
107	34.5	209.4	142	0
108	15.7	109.4	159	0
109	24.8	188.3	266	0
110	41	268.2	284	0
111	7.2	119.2	298	0
112	33	231.8	305	0
113	28.3	188.1	276	0
114	47.4	333.2	307	0
115	39.3	298.8	282	0
116	108.3	238.5	279	0
117	28.5	147.8	154	0
118	17.5	287.1	293	0
119	22.2	0	321	0
121	26.1	214.1	131	0
122	21.2	264.3	33	0
123	31.1	367.3	297	0
124	41.1	226.2	379	0
125	32.5	183.5	412	0
127	50.7	227.7	306	0
128	136.1	282.3	312	0
129	29.3	362.8	231	0
130	10.2	297.3	292	0
131	11.3	57.8	91	0
132	11.8	91.3	68	0
133	22.3	204.5	64	0
134	19.5	192.1	325	0
135	23.6	153.7	3	0
136	12.2	108.8	320	0
137	14.1	158.6	2	0
138	28.6	193.6	318	0
139	18	379.2	342	0
140	31.3	254.4	364	0
141	59.5	191.9	331	0
142	324.2	527.9	361	0
143	6.6	194.1	335	0
144	19.7	191.1	363	0
145	16.7	91.9	362	0
146	25	167.5	370	0
147	29.6	393	360	0
148	25.7	184.3	349	0
149	44.4	450.8	288	0
150	29.9	265	350	0
151	26.9	293.9	351	0
152	33.7	258.8	352	0
153	50.6	238.4	400	0
154	0	176.1	398	0
155	15.4	132.1	189	0
156	22.1	325	45	0
158	17.6	192.9	82	0
159	27	166.2	410	0
162	34.4	280.7	373	0
163	37.6	202.5	44	0
164	30.4	202.8	423	0
165	77.8	210.9	155	0
167	29.1	245.9	428	1
168	32.6	175.4	21	0
169	71.3	365.2	40	0
170	42.8	235.3	388	0
171	55.4	298.6	432	0
172	49.7	355.3	375	0
173	53.9	262.4	51	0
174	10.3	253.4	54	0
175	15.1	90	374	0
176	13.2	297.3	52	0
177	15.3	132.1	76	0
178	10.7	265.7	378	0
179	38.4	229.3	83	0
180	23.5	117	65	0
181	3.5	260.6	70	0
183	93.7	315.2	61	0
184	16.7	191.6	5	0
185	42.3	175	12	0
186	24.9	164.5	389	0
187	23.1	167.4	123	0
188	35.4	303.5	78	0
189	30.3	188.3	9	0
190	61.5	162.8	41	0
191	22.2	239.4	60	0
192	51.2	388.4	387	0
193	44.7	155.2	357	0
194	25.5	175.5	435	0
195	15.4	163.7	438	0
198	20.3	249.8	417	0
199	36.6	178.6	86	0
200	42.9	284.4	402	0
202	43.1	168.8	413	0
203	62.4	191.1	405	0
204	41.7	168.1	106	0
205	11.7	101.1	80	0
206	42.6	119.9	416	0
207	20.3	114.5	437	0
208	17.6	162.4	451	0
209	13.5	179.9	11	0
210	10.4	293.7	8	1
211	26.9	334.9	135	0
212	17.1	216.6	17	0
213	22.7	186.9	107	0
214	18.5	243.3	120	0
215	38.5	239.5	121	0
216	35.1	250.8	119	0
217	10.2	207.5	448	0
218	24.3	335.3	429	0
220	115.8	248.8	130	0
221	20.5	219.9	111	0
222	47.2	127.7	30	0
223	42.9	158.3	461	0
224	7.6	179.1	134	0
225	48.3	219.5	143	0
226	16.7	174.7	108	0
232	28.2	203.6	269	0
233	21.4	198.2	160	0
234	13.5	79.3	463	0
235	54.7	247.6	468	0
236	46.7	248.3	418	0
237	38.6	172.6	97	0
238	20	225	747	0
240	17.1	346.1	174	0
241	34.3	359.2	133	0
242	2.7	236.2	430	0
243	37.9	267.2	47	0
244	17.7	163.6	453	1
245	14.6	255.5	35	0
246	15.3	199.1	37	0
247	7.7	212.1	474	0
248	14.8	135.5	476	0
249	47.6	380.4	488	0
250	27.3	298.3	81	0
251	32.6	335.7	492	0
252	66.7	312.3	481	0
253	30.8	198.3	200	0
254	14.4	336.2	380	0
255	4	315.8	533	0
256	12.5	147.4	24	0
257	38.2	340.6	207	1
258	31.6	404	43	0
259	46.7	410.7	6	0
260	59.9	350.4	191	0
261	35.4	171.2	490	0
262	17.6	177.7	23	0
263	119.4	384.5	144	0
265	26.2	201.2	507	0
266	24.6	165.1	32	0
267	21.4	295.8	489	0
268	36	408.5	27	0
269	51.2	169.4	146	0
270	40.7	155.2	62	0
272	22	218.8	114	0
273	28.3	451.9	151	0
274	22.3	366.2	199	0
275	36.7	222.7	506	0
276	15.1	213.6	113	0
280	20.8	271	514	0
281	61.6	358.8	192	0
282	22.4	121.3	479	0
283	19.8	159.5	394	1
284	13.1	231.9	487	1
285	15	119.9	493	0
286	67.9	464.9	475	0
287	28.7	211	115	0
288	35.3	321.2	505	1
290	26.4	61	491	0
291	34.9	371.6	421	0
292	27	103.1	484	0
293	0	0	509	0
294	23.7	311.9	511	1
295	32.7	234.4	538	0
296	49.3	165.9	513	0
297	43.4	190	10	0
299	109.9	411.4	563	1
300	24.5	169.3	502	0
301	3.8	392.9	521	0
302	29.2	301.7	526	0
303	6.8	352.4	577	0
305	13.2	228.8	510	1
306	11.7	215.5	531	0
307	18.1	238.9	528	0
309	26.9	232.8	530	0
310	11.6	224.8	537	1
311	70.3	356	793	0
312	21.6	283.7	535	0
314	21.5	205.4	545	0
315	25.7	193.7	539	0
316	10.8	276.1	558	0
317	51.8	193.4	117	0
318	25.8	367.5	606	0
319	49.7	204.4	581	0
320	39.2	272.7	139	0
321	10.5	125.7	524	0
322	40	163.8	136	0
323	26.8	203.7	554	0
324	38	231.2	584	0
325	13.9	178.5	551	0
326	27.4	140.5	549	0
327	24.9	338.4	560	1
328	38.7	219.5	636	0
329	34.3	183	600	0
330	20.3	142.5	543	0
331	23.8	198.9	442	0
332	53.7	45.1	38	0
333	54	200.2	497	0
334	20.6	157.3	567	1
335	73.9	349.9	561	0
336	30.8	255	562	0
337	21.1	150.5	456	0
338	61.9	457.8	565	0
339	138.6	200.5	7	1
340	32.8	321	522	0
341	69.3	263	466	0
342	79.4	181.1	525	0
343	15.3	214.9	564	0
344	53.6	332.9	90	0
345	25.4	269.8	445	0
346	73.2	432.5	596	0
347	86.4	310.2	571	0
348	11.8	251.4	548	1
349	23.5	279.9	396	0
350	18.7	264.4	39	0
351	87.1	193.2	557	0
352	33	238.4	566	0
353	6.2	201.7	579	0
354	18.3	204.8	79	0
355	18.6	291.3	103	0
356	31	202.3	99	0
358	25.1	85.6	337	1
359	13.5	156.7	601	0
360	45	211.5	415	0
361	39.2	229.5	1097	0
362	26.4	232.4	618	0
363	21.5	188.8	555	0
364	30	137.7	93	0
365	59.1	258.9	590	0
366	34	344.8	608	0
367	32.5	85.1	163	0
368	129.3	204.9	101	0
369	23.95	225.3	457	0
370	11.15	181.3	198	0
371	23.5	279.3	632	0
372	35.1	293.4	710	0
373	64.7	345.9	634	0
375	22.3	195.1	682	0
376	46.4	412.3	708	1
377	54.4	422	684	1
378	13.25	230.1	616	0
379	17.05	285	643	0
380	21.5	160.6	619	0
381	20.4	115.1	660	1
382	27.2	213.5	621	0
383	21.4	321.8	639	0
384	72.5	387.8	646	0
385	29.8	211	658	1
386	25.9	208.6	109	0
387	55.7	198.5	20	0
388	31.3	192.8	648	1
389	16.6	244.4	630	0
390	40.4	341.7	637	0
391	30.1	198.4	651	0
392	31.7	294.5	527	1
393	59.3	152.1	627	0
394	27.3	265.2	642	0
395	17.7	409	668	1
396	8.3	113.8	605	1
397	34.5	298.7	647	0
398	34.2	214.6	654	0
399	32.7	253.5	670	0
400	9.3	114	671	0
402	49.3	187.4	680	0
403	35.8	263.3	657	0
404	20.8	393.6	692	0
405	39.6	323.2	672	0
406	25.5	217.7	42	0
407	59.5	201.8	612	1
408	30.6	219	675	0
409	30	240.6	138	0
410	20	310.8	622	1
411	14.7	231.4	679	1
413	43.9	372.4	55	1
414	28.4	389.6	688	1
415	21.5	309.2	623	0
416	28.8	366.3	478	0
418	30.8	267.5	71	0
419	22.5	219.3	729	0
420	34.3	150.8	705	1
421	72.6	232.1	50	0
422	20.1	272.9	696	0
423	66.1	202.5	124	0
425	21.2	63.9	703	0
426	50	339.6	687	0
428	17.2	332.9	667	0
429	34	172.6	704	0
432	39.5	372.6	732	0
433	16.2	170	714	0
434	30	172.8	588	0
435	0	363.5	723	0
436	38	233	1115	1
437	57.7	441.8	737	0
438	26.3	247.5	735	0
439	23.9	217.5	728	0
440	13.1	168.2	734	0
441	45.5	275.3	749	0
442	30.6	209.5	751	0
443	30.9	413.9	757	0
448	35.2	174.9	697	1
458	45.4	271.2	681	1
460	36.3	312	733	1
468	22.8	198.8	796	1
471	21.1	107.1	758	1
474	7.1	189.3	769	1
476	27.5	117.3	814	1
480	12.7	324.9	811	1
501	19.2	269.8	888	1
516	32.6	384.8	661	1
