# Supplementary material for: Impact of increased kidney function on clinical and biological outcomes in real-world patients treated with Direct Oral Anticoagulants
Source: PLoS One. 2022 Dec 9;17(12):e0278693. doi: 10.1371/journal.pone.0278693 (PMC9733869; doi:10.1371/journal.pone.0278693)
Supplement: S2 Data — (XLS) [file pone.0278693.s002.xls]

## Sheet: data_antiX_antiII_clean
Patient	ID_MACACOD	Visit number	GFR	Anti-Xa trough	Anti-Xa peak	Anti-IIa trough	Anti-IIa peak
1247	1248	1	<90			0.05	0.07
718	719	1	<90			0.06	0.161
608	609	1	<90			0.08	0.19
775	776	1	<90			0.09	0.17
1019	1020	0	<90			0.09	0.163
634	635	1	<90			0.1	0.12
377	377	0	<90			0.1	0.3
500	501	1	<90			0.1	0.3
546	547	1	<90			0.1	0.3
593	594	1	<90			0.1	0.3
961	962	0	<90			0.1	0.2
177	177	3	<90			0.1	0.1
285	285	0	<90			0.1	0.1
719	720	0	<90			0.1	0.1
918	919	0	<90			0.1	0.1
640	641	2	>=90			0.1	0.41
110	110	0	>=90			0.1	0.3
333	333	2	>=90			0.1	0.3
409	409	3	>=90			0.11	0.12
936	937	0	<90			0.12	0.15
427	427	1	>=90			0.12	0.29
285	285	3	<90			0.13	0.32
265	265	2	<90			0.13	0.16
495	496	3	>=90			0.16	0.41
443	443	0	<90			0.2	0.3
39	39	1	<90	0	1.34
47	47	1	<90	0	1.17
54	54	0	<90	0	1.5
68	68	1	<90	0	0.53
165	165	1	<90	0	1.27
174	174	0	<90	0	1.52
189	189	0	<90	0	0.85
210	210	0	<90	0	0.55
215	215	1	<90	0	1.23
229	229	1	<90	0	1.45
260	260	1	<90	0	0.78
278	278	0	<90	0	1.98
320	320	1	<90	0	0.41
335	335	1	<90	0	1.06
383	383	0	<90	0	0.99
398	398	0	<90	0	0.91
434	434	1	<90	0	1.88
722	723	0	<90	0	2
730	731	1	<90	0	0.56
970	971	1	<90	0	1.48
1030	1031	1	<90	0	1.03
1217	1218	1	<90	0	0.62
207	207	0	>=90	0	1.73
935	936	1	>=90	0	1.28
988	989	1	>=90	0	0.86
998	999	1	>=90	0	1.18
1177	1178	1	>=90	0	1
2	2	1	<90	0.01	0.91
124	124	1	<90	0.01	0.7
185	185	1	<90	0.01	1.93
202	202	1	<90	0.01	1.6
211	211	0	<90	0.01	0.69
289	289	1	<90	0.01	0.77
292	292	1	<90	0.01	1.63
362	362	1	<90	0.01	0.35
363	363	1	<90	0.01	0.98
430	430	1	<90	0.01	1.73
494	495	0	<90	0.01	1.11
700	701	1	<90	0.01	1.42
1029	1030	1	<90	0.01	0.73
1174	1175	1	<90	0.01	0.75
324	324	0	>=90	0.01	1.19
692	693	2	>=90	0.01	1.76
1092	1093	1	>=90	0.01	1.37
11	11	1	<90	0.02	0.9
19	19	1	<90	0.02	1.18
42	42	1	<90	0.02	0.75
43	43	1	<90	0.02	0.95
76	76	9	<90	0.02	0.43
80	80	1	<90	0.02	0.45
115	115	1	<90	0.02	1.04
131	131	0	<90	0.02	1.26
137	137	1	<90	0.02	0.56
143	143	0	<90	0.02	1.65
180	180	1	<90	0.02	0.95
196	196	1	<90	0.02	1.47
272	272	1	<90	0.02	0.84
335	335	4	<90	0.02	1.55
539	540	0	<90	0.02	0.94
841	842	4	<90	0.02	1
974	975	0	<90	0.02	0.82
1102	1103	1	<90	0.02	1.26
1181	1182	1	<90	0.02	0.41
1095	1096	1	>=90	0.02	0.84
1175	1176	1	>=90	0.02	0.41
31	31	1	<90	0.03	2
93	93	1	<90	0.03	0.66
101	101	1	<90	0.03	0.89
151	151	1	<90	0.03	1.8
152	152	1	<90	0.03	1.1
156	156	1	<90	0.03	0.82
159	159	1	<90	0.03	0.46
160	160	3	<90	0.03	1.14
186	186	1	<90	0.03	0.63
187	187	1	<90	0.03	0.91
206	206	0	<90	0.03	0.84
212	212	0	<90	0.03	0.47
216	216	1	<90	0.03	1.46
222	222	1	<90	0.03	1.59
223	223	1	<90	0.03	0.29
233	233	1	<90	0.03	0.4
236	236	1	<90	0.03	0.87
244	244	1	<90	0.03	1.32
250	250	1	<90	0.03	1.99
252	252	0	<90	0.03	0.76
281	281	1	<90	0.03	1.13
283	283	1	<90	0.03	0.93
296	296	0	<90	0.03	0.63
315	315	3	<90	0.03	1.45
320	320	4	<90	0.03	1.41
325	325	1	<90	0.03	1.02
480	480	0	<90	0.03	1.57
530	531	0	<90	0.03	1.21
670	671	0	<90	0.03	0.51
830	831	1	<90	0.03	0.9
846	847	0	<90	0.03	0.93
907	908	1	<90	0.03	0.93
955	956	1	<90	0.03	0.67
956	957	1	<90	0.03	1.18
1042	1043	1	<90	0.03	0.79
1156	1157	1	<90	0.03	0.21
1159	1160	1	<90	0.03	0.47
141	141	1	>=90	0.03	0.8
147	147	1	>=90	0.03	1.81
182	182	1	>=90	0.03	1.31
304	304	0	>=90	0.03	1.16
536	537	0	>=90	0.03	1.14
547	548	1	>=90	0.03	1.37
657	658	3	>=90	0.03	1.58
911	912	1	>=90	0.03	1.64
951	952	3	>=90	0.03	0.82
1169	1170	1	>=90	0.03	0.31
1191	1192	1	>=90	0.03	0.84
37	37	1	<90	0.04	0.43
67	67	1	<90	0.04	1.61
108	108	0	<90	0.04	0.93
112	112	1	<90	0.04	1.03
113	113	1	<90	0.04	1.61
134	134	0	<90	0.04	1
184	184	1	<90	0.04	2.23
198	198	0	<90	0.04	1.04
217	217	5	<90	0.04	1.49
221	221	1	<90	0.04	1.05
245	245	1	<90	0.04	1.02
246	246	1	<90	0.04	2.12
256	256	1	<90	0.04	1
261	261	1	<90	0.04	1.09
272	272	4	<90	0.04	1.13
280	280	1	<90	0.04	2.11
293	293	1	<90	0.04	1.65
342	342	1	<90	0.04	2.12
451	451	1	<90	0.04	0.89
476	476	2	<90	0.04	0.67
484	484	1	<90	0.04	0.36
520	521	0	<90	0.04	2.25
550	551	2	<90	0.04	1.62
563	564	1	<90	0.04	1.3
884	885	1	<90	0.04	0.74
949	950	1	<90	0.04	1
1074	1075	1	<90	0.04	1.61
1110	1111	1	<90	0.04	1.16
1123	1124	2	<90	0.04	1.52
1238	1239	1	<90	0.04	1.11
209	209	1	>=90	0.04	1.36
337	337	0	>=90	0.04	0.47
621	622	1	>=90	0.04	1.68
678	679	1	>=90	0.04	1.22
964	965	1	>=90	0.04	1.13
1003	1004	1	>=90	0.04	1.12
1094	1095	1	>=90	0.04	1.75
14	14	1	<90	0.05	1.81
32	32	1	<90	0.05	0.92
35	35	1	<90	0.05	1.04
36	36	1	<90	0.05	1.69
62	62	1	<90	0.05	0.68
91	91	1	<90	0.05	0.33
95	95	1	<90	0.05	2.3
120	120	0	<90	0.05	1.47
126	126	1	<90	0.05	1.01
138	138	1	<90	0.05	1.17
160	160	0	<90	0.05	1.25
183	183	1	<90	0.05	1.25
189	189	2	<90	0.05	0.71
199	199	0	<90	0.05	2.2
230	230	1	<90	0.05	1.1
241	241	1	<90	0.05	1.28
249	249	0	<90	0.05	1.91
255	255	1	<90	0.05	0.83
259	259	1	<90	0.05	1.37
266	266	1	<90	0.05	0.98
274	274	3	<90	0.05	0.88
321	321	1	<90	0.05	0.35
328	328	0	<90	0.05	0.69
363	363	3	<90	0.05	1.1
370	370	1	<90	0.05	0.8
412	412	0	<90	0.05	0.95
438	438	1	<90	0.05	0.9
448	448	1	<90	0.05	2.06
578	579	1	<90	0.05	1.14
629	630	4	<90	0.05	0.8
681	682	0	<90	0.05	0.97
852	853	0	<90	0.05	0.7
875	876	3	<90	0.05	1.28
940	941	1	<90	0.05	1.4
947	948	1	<90	0.05	0.77
950	951	0	<90	0.05	1.94
1031	1032	0	<90	0.05	1.2
1038	1039	1	<90	0.05	1.42
1039	1040	1	<90	0.05	1.49
1055	1056	1	<90	0.05	1.64
1225	1226	1	<90	0.05	1.35
8	8	1	>=90	0.05	1.63
487	487	1	>=90	0.05	1.24
604	605	1	>=90	0.05	0.57
647	648	1	>=90	0.05	1.03
953	954	1	>=90	0.05	0.29
1061	1062	1	>=90	0.05	0.66
10	10	1	<90	0.06	0.75
15	15	1	<90	0.06	0.48
17	17	4	<90	0.06	0.99
23	23	1	<90	0.06	0.79
28	28	1	<90	0.06	1.05
33	33	1	<90	0.06	0.06
75	75	1	<90	0.06	0.84
79	79	1	<90	0.06	1.47
99	99	1	<90	0.06	1.2
100	100	1	<90	0.06	0.77
146	146	1	<90	0.06	0.7
167	167	1	<90	0.06	0.4
184	184	4	<90	0.06	1.21
193	193	1	<90	0.06	0.84
194	194	1	<90	0.06	1.01
237	237	1	<90	0.06	2.15
268	268	1	<90	0.06	0.5
273	273	1	<90	0.06	1.2
286	286	1	<90	0.06	1.68
378	378	1	<90	0.06	1.64
398	398	2	<90	0.06	0.9
417	417	1	<90	0.06	1.56
437	437	1	<90	0.06	0.54
447	447	3	<90	0.06	0.69
463	463	1	<90	0.06	0.36
483	483	2	<90	0.06	0.57
554	555	1	<90	0.06	1.03
557	558	1	<90	0.06	1.56
587	588	1	<90	0.06	0.86
615	616	1	<90	0.06	1.32
642	643	0	<90	0.06	1.55
664	665	1	<90	0.06	0.43
685	686	1	<90	0.06	0.75
826	827	1	<90	0.06	1.85
854	855	0	<90	0.06	1.29
896	897	1	<90	0.06	1.21
927	928	1	<90	0.06	1.81
983	984	1	<90	0.06	0.73
1002	1003	1	<90	0.06	1.27
1034	1035	0	<90	0.06	0.93
1035	1036	1	<90	0.06	1.29
1062	1063	1	<90	0.06	1.47
1170	1171	1	<90	0.06	1.62
1197	1198	1	<90	0.06	1.32
1203	1204	1	<90	0.06	1.55
566	567	1	>=90	0.06	0.75
704	705	1	>=90	0.06	1.38
861	862	1	>=90	0.06	1.4
887	888	0	>=90	0.06	1.6
973	974	1	>=90	0.06	1.49
1044	1045	0	>=90	0.06	1.52
1067	1068	1	>=90	0.06	1.22
1143	1144	1	>=90	0.06	1.89
1230	1231	1	>=90	0.06	1.22
92	92	1	<90	0.07	0.84
161	161	1	<90	0.07	1.22
178	178	1	<90	0.07	1.18
193	193	4	<90	0.07	0.72
240	240	1	<90	0.07	1.76
251	251	1	<90	0.07	1.58
253	253	1	<90	0.07	1.72
297	297	1	<90	0.07	1.94
318	318	1	<90	0.07	1.03
351	351	1	<90	0.07	1.6
446	446	4	<90	0.07	0.86
457	457	1	<90	0.07	0.75
462	462	1	<90	0.07	1.83
463	463	3	<90	0.07	1.75
471	471	1	<90	0.07	0.68
476	476	0	<90	0.07	0.63
484	484	3	<90	0.07	1.5
534	535	2	<90	0.07	0.74
535	536	1	<90	0.07	0.79
600	601	1	<90	0.07	0.87
629	630	1	<90	0.07	1.43
728	729	0	<90	0.07	1.19
733	734	0	<90	0.07	0.88
786	787	1	<90	0.07	1.35
815	816	1	<90	0.07	1.25
873	874	1	<90	0.07	0.81
1007	1008	1	<90	0.07	1.02
1041	1042	1	<90	0.07	0.84
1065	1066	0	<90	0.07	0.97
1145	1146	0	<90	0.07	1.09
1151	1152	1	<90	0.07	1.16
1202	1203	1	<90	0.07	0.7
1234	1235	0	<90	0.07	2.41
453	453	1	>=90	0.07	0.82
510	511	1	>=90	0.07	1.79
667	668	0	>=90	0.07	2.25
668	669	2	>=90	0.07	1.3
768	769	1	>=90	0.07	1.04
810	811	1	>=90	0.07	1.82
1036	1037	1	>=90	0.07	0.6
1146	1147	0	>=90	0.07	0.6
3	3	6	<90	0.08	0.84
5	5	1	<90	0.08	0.72
13	13	1	<90	0.08	0.57
17	17	1	<90	0.08	1.53
22	22	1	<90	0.08	1.1
60	60	3	<90	0.08	1
84	84	4	<90	0.08	0.48
86	86	0	<90	0.08	1.11
97	97	1	<90	0.08	0.84
118	118	1	<90	0.08	1.6
150	150	0	<90	0.08	0.38
158	158	0	<90	0.08	1.56
171	171	1	<90	0.08	1.23
257	257	1	<90	0.08	0.94
258	258	0	<90	0.08	2.59
275	275	1	<90	0.08	0.1
276	276	1	<90	0.08	0.96
305	305	1	<90	0.08	1.26
315	315	1	<90	0.08	2.3
350	350	3	<90	0.08	0.86
369	369	1	<90	0.08	2.24
396	396	1	<90	0.08	1.41
412	412	2	<90	0.08	1.1
542	543	1	<90	0.08	0.74
584	585	0	<90	0.08	1.28
607	608	4	<90	0.08	1.8
665	666	1	<90	0.08	1.36
699	700	0	<90	0.08	1
753	754	1	<90	0.08	1.96
805	806	1	<90	0.08	0.63
938	939	1	<90	0.08	0.83
939	940	1	<90	0.08	0.66
979	980	1	<90	0.08	0.9
1176	1177	0	<90	0.08	1.36
1182	1183	1	<90	0.08	2.35
930	931	1	>=90	0.08	1.57
27	27	1	<90	0.09	1.19
38	38	1	<90	0.09	1.83
72	72	1	<90	0.09	1.25
103	103	0	<90	0.09	2.28
107	107	1	<90	0.09	1.03
111	111	0	<90	0.09	1.53
123	123	2	<90	0.09	0.91
125	125	3	<90	0.09	0.69
129	129	1	<90	0.09	0.91
133	133	1	<90	0.09	1.79
154	154	1	<90	0.09	0.73
170	170	1	<90	0.09	1.51
172	172	1	<90	0.09	1.92
173	173	1	<90	0.09	0.87
203	203	1	<90	0.09	1.35
232	232	0	<90	0.09	2.06
233	233	3	<90	0.09	0.28
234	234	1	<90	0.09	1.67
252	252	2	<90	0.09	0.85
298	298	2	<90	0.09	0.54
311	311	1	<90	0.09	1.98
349	349	1	<90	0.09	0.99
364	364	1	<90	0.09	1.43
410	410	0	<90	0.09	0.91
418	418	3	<90	0.09	1.01
439	439	3	<90	0.09	1.43
456	456	1	<90	0.09	0.78
493	493	1	<90	0.09	0.56
527	528	0	<90	0.09	1.12
542	543	3	<90	0.09	1.27
544	545	1	<90	0.09	1.2
545	546	0	<90	0.09	1.26
576	577	0	<90	0.09	2.06
618	619	1	<90	0.09	0
622	623	1	<90	0.09	1.76
630	631	0	<90	0.09	1.18
631	632	0	<90	0.09	1.57
674	675	1	<90	0.09	1.13
691	692	0	<90	0.09	2.2
726	727	1	<90	0.09	1.36
734	735	0	<90	0.09	1.34
745	746	1	<90	0.09	0.41
746	747	0	<90	0.09	1.37
759	760	0	<90	0.09	1.94
808	809	0	<90	0.09	2.45
969	970	1	<90	0.09	1.9
1016	1017	1	<90	0.09	1.61
1017	1018	1	<90	0.09	0.49
1089	1090	1	<90	0.09	1.15
1148	1149	1	<90	0.09	1.84
394	394	1	>=90	0.09	0.84
659	660	0	>=90	0.09	0.52
757	758	1	>=90	0.09	0.5
986	987	0	>=90	0.09	0.93
4	4	1	<90	0.1	1.28
34	34	1	<90	0.1	1.64
44	44	0	<90	0.1	1.2
45	45	0	<90	0.1	1
60	60	0	<90	0.1	1.2
61	61	3	<90	0.1	1.21
63	63	4	<90	0.1	0.68
65	65	0	<90	0.1	1
76	76	0	<90	0.1	0.94
82	82	0	<90	0.1	0.64
83	83	0	<90	0.1	1.01
109	109	0	<90	0.1	1.38
117	117	1	<90	0.1	0.6
153	153	1	<90	0.1	1.05
197	197	1	<90	0.1	0.91
238	238	1	<90	0.1	2.26
260	260	4	<90	0.1	1.21
282	282	1	<90	0.1	1.65
360	360	1	<90	0.1	2.16
373	373	3	<90	0.1	1.3
378	378	3	<90	0.1	1.82
389	389	1	<90	0.1	0.92
411	411	2	<90	0.1	0.67
429	429	3	<90	0.1	1.95
435	435	1	<90	0.1	0.99
442	442	1	<90	0.1	1.12
479	479	1	<90	0.1	0.57
489	489	0	<90	0.1	1.71
491	491	1	<90	0.1	0.25
501	502	1	<90	0.1	0.98
513	514	0	<90	0.1	1.56
529	530	0	<90	0.1	1.33
534	535	0	<90	0.1	1.62
538	539	1	<90	0.1	0.94
650	651	1	<90	0.1	1.1
651	652	1	<90	0.1	0.68
666	667	1	<90	0.1	1.88
674	675	4	<90	0.1	1.12
688	689	1	<90	0.1	1.61
695	696	1	<90	0.1	1.64
713	714	0	<90	0.1	0.92
727	728	0	<90	0.1	1.17
841	842	0	<90	0.1	1.55
882	883	0	<90	0.1	2.31
945	946	1	<90	0.1	0.64
1040	1041	1	<90	0.1	0.91
1047	1048	1	<90	0.1	1.51
1111	1112	1	<90	0.1	1.32
1164	1165	1	<90	0.1	0.87
1167	1168	1	<90	0.1	1.35
7	7	1	>=90	0.1	1.2
428	428	0	>=90	0.1	1.5
509	510	1	>=90	0.1	1.34
657	658	0	>=90	0.1	1.17
687	688	1	>=90	0.1	2.18
12	12	1	<90	0.11	1.02
16	16	1	<90	0.11	1.18
25	25	1	<90	0.11	0.27
29	29	1	<90	0.11	0.87
56	56	3	<90	0.11	0.96
73	73	0	<90	0.11	0.98
74	74	0	<90	0.11	1.49
87	87	0	<90	0.11	1
119	119	0	<90	0.11	1.49
215	215	3	<90	0.11	1.23
217	217	1	<90	0.11	1.86
219	219	1	<90	0.11	1.74
244	244	4	<90	0.11	1.76
246	246	4	<90	0.11	1.54
254	254	1	<90	0.11	0.78
284	284	1	<90	0.11	1.44
351	351	4	<90	0.11	1.49
362	362	3	<90	0.11	1.35
423	423	0	<90	0.11	1.21
445	445	1	<90	0.11	1.56
447	447	1	<90	0.11	0.91
521	522	1	<90	0.11	1.72
537	538	0	<90	0.11	1.28
561	562	1	<90	0.11	1.46
574	575	0	<90	0.11	0.7
594	595	0	<90	0.11	0.9
617	618	0	<90	0.11	1.23
620	621	1	<90	0.11	1.15
735	736	0	<90	0.11	1.36
809	810	1	<90	0.11	1.72
835	836	1	<90	0.11	0.47
836	837	1	<90	0.11	0.53
886	887	1	<90	0.11	1.92
1014	1015	1	<90	0.11	1.71
1048	1049	0	<90	0.11	1.45
498	499	1	>=90	0.11	1.73
668	669	0	>=90	0.11	1.38
795	796	0	>=90	0.11	1.02
1083	1084	0	>=90	0.11	1.86
1180	1181	1	>=90	0.11	1.62
3	3	2	<90	0.12	1.32
37	37	4	<90	0.12	0.98
48	48	1	<90	0.12	1.54
53	53	3	<90	0.12	1.19
63	63	1	<90	0.12	2.69
64	64	1	<90	0.12	2
81	81	1	<90	0.12	1.43
108	108	2	<90	0.12	1.49
116	116	1	<90	0.12	1.25
139	139	1	<90	0.12	1.59
148	148	1	<90	0.12	1.21
163	163	1	<90	0.12	0.36
177	177	1	<90	0.12	1.22
200	200	0	<90	0.12	0.91
235	235	1	<90	0.12	1.74
243	243	1	<90	0.12	1.6
262	262	1	<90	0.12	1.48
290	290	1	<90	0.12	1.61
299	299	1	<90	0.12	1.17
306	306	1	<90	0.12	1.02
352	352	1	<90	0.12	1.41
429	429	1	<90	0.12	2.11
469	469	1	<90	0.12	1.94
477	477	2	<90	0.12	2.45
482	482	0	<90	0.12	1.19
548	549	1	<90	0.12	0.76
558	559	1	<90	0.12	1.42
605	606	0	<90	0.12	2.08
758	759	1	<90	0.12	1.86
785	786	1	<90	0.12	1.17
848	849	1	<90	0.12	1.34
877	878	0	<90	0.12	1.28
898	899	1	<90	0.12	1.33
902	903	1	<90	0.12	0.54
1009	1010	1	<90	0.12	1.08
1142	1143	1	<90	0.12	1.44
1160	1161	1	<90	0.12	2.1
1212	1213	1	<90	0.12	0.84
132	132	0	>=90	0.12	1.48
467	467	3	>=90	0.12	1.1
559	560	1	>=90	0.12	2
696	697	1	>=90	0.12	0.91
813	814	0	>=90	0.12	0.53
30	30	1	<90	0.13	1.12
78	78	1	<90	0.13	1.83
164	164	1	<90	0.13	2.17
218	218	1	<90	0.13	0.77
269	269	1	<90	0.13	1.25
307	307	1	<90	0.13	1.84
350	350	1	<90	0.13	1.3
379	379	0	<90	0.13	1.22
433	433	1	<90	0.13	1.97
436	436	1	<90	0.13	0.78
477	477	0	<90	0.13	2.54
503	504	1	<90	0.13	1.51
506	507	0	<90	0.13	1.11
525	526	0	<90	0.13	1.77
588	589	1	<90	0.13	1.11
663	664	1	<90	0.13	0.82
756	757	0	<90	0.13	2.37
878	879	1	<90	0.13	1.74
996	997	2	<90	0.13	0.96
1000	1001	1	<90	0.13	1.66
1013	1014	1	<90	0.13	0.49
1072	1073	0	<90	0.13	1.7
166	166	1	>=90	0.13	1.62
182	182	4	>=90	0.13	1.4
885	886	1	>=90	0.13	1.3
972	973	0	>=90	0.13	1.3
40	40	3	<90	0.14	0.46
212	212	2	<90	0.14	1.37
242	242	1	<90	0.14	1.84
264	264	0	<90	0.14	1.84
288	288	1	<90	0.14	2.44
339	339	0	<90	0.14	2.31
373	373	1	<90	0.14	1.65
400	400	0	<90	0.14	1.23
421	421	1	<90	0.14	1.99
452	452	2	<90	0.14	1.44
490	490	0	<90	0.14	0.87
511	512	1	<90	0.14	2.45
553	554	1	<90	0.14	1.14
579	580	0	<90	0.14	1.16
583	584	0	<90	0.14	1.09
607	608	1	<90	0.14	1.96
636	637	1	<90	0.14	1.85
641	642	1	<90	0.14	1.6
653	654	1	<90	0.14	1.17
656	657	1	<90	0.14	1.35
669	670	0	<90	0.14	1.34
703	704	0	<90	0.14	0.91
776	777	1	<90	0.14	1.06
883	884	1	<90	0.14	1.96
943	944	1	<90	0.14	0.68
1206	1207	1	<90	0.14	1.47
504	505	1	>=90	0.14	1.81
660	661	1	>=90	0.14	2.32
732	733	1	>=90	0.14	1.74
977	978	0	>=90	0.14	0.12
31	31	3	<90	0.15	1.27
45	45	2	<90	0.15	1.61
89	89	1	<90	0.15	1.59
136	136	2	<90	0.15	0.86
192	192	0	<90	0.15	2.38
225	225	1	<90	0.15	1.38
243	243	4	<90	0.15	1.11
291	291	1	<90	0.15	0.74
483	483	0	<90	0.15	0.7
508	509	1	<90	0.15	1.72
512	513	1	<90	0.15	0.78
565	566	1	<90	0.15	1.29
646	647	1	<90	0.15	1.66
682	683	2	<90	0.15	1.92
737	738	1	<90	0.15	1.87
781	782	0	<90	0.15	1.17
821	822	1	<90	0.15	1.92
853	854	0	<90	0.15	1.27
1104	1105	0	<90	0.15	2.34
1256	1257	0	<90	0.15	1.33
1	1	0	<90	0.16	1.85
88	88	0	<90	0.16	2.19
97	97	3	<90	0.16	0.97
106	106	0	<90	0.16	1.13
121	121	0	<90	0.16	1.09
255	255	4	<90	0.16	1.18
375	375	4	<90	0.16	1.37
388	388	1	<90	0.16	1.38
416	416	1	<90	0.16	0.56
505	506	0	<90	0.16	1.36
624	625	1	<90	0.16	1.92
635	636	0	<90	0.16	1.23
636	637	5	<90	0.16	1.61
671	672	1	<90	0.16	1.71
731	732	0	<90	0.16	2.12
750	751	0	<90	0.16	1.15
767	768	0	<90	0.16	1.31
797	798	0	<90	0.16	0.96
806	807	0	<90	0.16	1.01
807	808	0	<90	0.16	1.06
864	865	1	<90	0.16	2.12
978	979	1	<90	0.16	1.65
1081	1082	1	<90	0.16	0.94
1093	1094	1	<90	0.16	1.51
1147	1148	1	<90	0.16	1.57
55	55	3	>=90	0.16	2.12
207	207	2	>=90	0.16	1.91
526	527	0	>=90	0.16	1.38
1114	1115	0	>=90	0.16	1.3
9	9	1	<90	0.17	1.11
105	105	0	<90	0.17	1.31
111	111	3	<90	0.17	1.91
114	114	1	<90	0.17	0.93
135	135	0	<90	0.17	1.43
191	191	0	<90	0.17	2.02
415	415	1	<90	0.17	1.26
472	472	0	<90	0.17	0.86
478	478	2	<90	0.17	2.1
679	680	0	<90	0.17	0.96
712	713	1	<90	0.17	2.12
717	718	1	<90	0.17	0.67
791	792	0	<90	0.17	1.93
801	802	0	<90	0.17	1.09
829	830	1	<90	0.17	2.71
1021	1022	0	<90	0.17	3.01
1171	1172	0	<90	0.17	1.25
1188	1189	1	<90	0.17	2.02
27	27	3	<90	0.18	2.42
104	104	1	<90	0.18	0.79
136	136	0	<90	0.18	1.7
169	169	0	<90	0.18	1.54
179	179	3	<90	0.18	0.54
208	208	1	<90	0.18	1.77
331	331	3	<90	0.18	2
444	444	1	<90	0.18	0.58
446	446	1	<90	0.18	2.06
461	461	1	<90	0.18	0.6
468	468	2	<90	0.18	1.35
568	569	0	<90	0.18	1.61
595	596	2	<90	0.18	1.94
762	763	1	<90	0.18	1.56
788	789	1	<90	0.18	1.38
819	820	0	<90	0.18	1.07
860	861	0	<90	0.18	2.03
925	926	3	<90	0.18	1.28
680	681	1	>=90	0.18	1.53
707	708	0	>=90	0.18	2.22
1126	1127	1	>=90	0.18	1.49
130	130	0	<90	0.19	1.05
295	295	1	<90	0.19	2.03
357	357	1	<90	0.19	0.87
375	375	1	<90	0.19	2.11
402	402	1	<90	0.19	1.63
488	488	0	<90	0.19	2.11
496	497	1	<90	0.19	1.14
858	859	1	<90	0.19	0.99
869	870	1	<90	0.19	1.73
900	901	0	<90	0.19	2.2
905	906	1	<90	0.19	1.82
929	930	3	<90	0.19	2.37
1158	1159	1	<90	0.19	2.04
888	889	1	>=90	0.19	1.59
40	40	0	<90	0.2	1.5
51	51	0	<90	0.2	1.6
52	52	0	<90	0.2	1.7
53	53	0	<90	0.2	1.3
56	56	0	<90	0.2	1.3
61	61	0	<90	0.2	1.8
70	70	0	<90	0.2	1.9
71	71	0	<90	0.2	1.82
78	78	3	<90	0.2	2.07
84	84	1	<90	0.2	0.77
220	220	1	<90	0.2	2.28
303	303	1	<90	0.2	0.99
413	413	1	<90	0.2	1.63
461	461	5	<90	0.2	1.34
672	673	1	<90	0.2	1.22
769	770	1	<90	0.2	1.34
789	790	0	<90	0.2	1.4
793	794	1	<90	0.2	1.39
971	972	1	<90	0.2	0.87
1051	1052	1	>=90	0.2	1.44
20	20	3	<90	0.21	1.15
85	85	1	<90	0.21	1.05
158	158	3	<90	0.21	0.67
332	332	1	<90	0.21	1.14
418	418	1	<90	0.21	1.51
686	687	1	<90	0.21	1.96
751	752	0	<90	0.21	1.96
839	840	1	<90	0.21	0.54
865	866	1	<90	0.21	1.49
897	898	1	<90	0.21	1.33
899	900	2	<90	0.21	0.85
55	55	1	>=90	0.21	2.07
96	96	1	>=90	0.21	1.09
611	612	1	>=90	0.21	1.02
1244	1245	1	>=90	0.21	0.83
6	6	3	<90	0.22	2.29
142	142	0	<90	0.22	1.58
294	294	1	<90	0.22	1.91
413	413	3	<90	0.22	1.05
439	439	1	<90	0.22	1.98
468	468	0	<90	0.22	1.48
580	581	0	<90	0.22	1.12
645	646	2	<90	0.22	2.28
748	749	0	<90	0.22	1.54
831	832	0	<90	0.22	1.66
683	684	0	>=90	0.22	2.29
24	24	1	<90	0.23	0.8
270	270	1	<90	0.23	1.81
387	387	1	<90	0.23	2.38
592	593	1	<90	0.23	1.8
834	835	0	<90	0.23	1.92
857	858	1	<90	0.23	1.7
1137	1138	1	<90	0.23	2.06
1194	1195	0	<90	0.23	1.81
331	331	1	<90	0.24	1.08
432	432	0	<90	0.24	1.82
522	523	1	<90	0.24	0.78
564	565	1	<90	0.24	2.47
633	634	0	<90	0.24	1.86
749	750	2	<90	0.24	0.52
6	6	1	<90	0.25	1.45
124	124	3	<90	0.25	1.06
155	155	1	<90	0.25	0.91
405	405	1	<90	0.25	1.11
626	627	1	<90	0.25	0.74
652	653	0	<90	0.25	0.62
711	712	0	<90	0.25	2.14
736	737	0	<90	0.25	2.5
966	967	1	<90	0.25	1.84
309	309	0	<90	0.26	2.4
464	464	1	<90	0.26	1.23
481	481	0	<90	0.26	1.75
569	570	0	<90	0.26	2.19
842	843	0	<90	0.26	1.13
843	844	1	<90	0.26	1.9
1073	1074	1	<90	0.26	0.87
1205	1206	1	<90	0.26	0.83
202	202	3	<90	0.27	1.82
224	224	1	<90	0.27	0.64
380	380	3	<90	0.27	1.71
466	466	1	<90	0.27	1.47
514	515	6	<90	0.27	1.44
794	795	0	<90	0.27	0.84
802	803	0	<90	0.27	1.37
818	819	1	<90	0.27	2.43
995	996	1	<90	0.27	1.48
1028	1029	1	<90	0.27	2.22
123	123	0	<90	0.28	0.94
475	475	1	<90	0.28	2.69
742	743	1	<90	0.28	1.3
274	274	0	<90	0.29	2.14
773	774	0	<90	0.29	0.93
21	21	0	<90	0.3	0.8
41	41	0	<90	0.3	0.8
50	50	0	<90	0.3	1.1
305	305	4	<90	0.3	0.59
560	561	1	<90	0.3	1.87
1112	1113	1	<90	0.3	2.48
344	344	0	>=90	0.3	1.11
595	596	0	<90	0.31	2.42
597	598	1	<90	0.31	1.03
645	646	0	<90	0.31	2.06
715	716	1	<90	0.31	0.78
792	793	0	<90	0.31	2.12
922	923	1	<90	0.31	1.47
925	926	1	<90	0.31	1.74
952	953	0	<90	0.31	3.08
50	50	2	<90	0.32	1.21
90	90	1	<90	0.32	2.17
524	525	1	<90	0.32	1.03
1011	1012	1	<90	0.32	2.32
144	144	1	<90	0.33	2.05
220	220	5	<90	0.33	0.75
778	779	0	<90	0.33	2.59
949	950	4	<90	0.34	1.89
1196	1197	1	<90	0.34	1.48
725	726	1	>=90	0.34	0.85
140	140	3	<90	0.35	0.74
904	905	0	<90	0.35	0.58
777	778	0	>=90	0.35	0.91
140	140	0	<90	0.36	0.61
308	308	1	<90	0.36	0.64
612	613	1	<90	0.36	1.14
358	358	1	<90	0.37	0.91
892	893	0	<90	0.37	2.85
102	102	0	<90	0.39	1.81
380	380	0	<90	0.39	2.42
556	557	1	<90	0.39	1.17
570	571	1	<90	0.4	1.77
18	18	3	<90	0.42	1.42
168	168	0	>=90	0.42	1.13
552	553	1	<90	0.43	1.14
609	610	1	<90	0.43	1.09
811	812	1	<90	0.43	0.89
551	552	1	>=90	0.43	0.59
555	556	0	<90	0.44	0.33
322	322	0	<90	0.45	1.63
1023	1024	1	<90	0.45	0.64
336	336	0	>=90	0.46	1.5
153	153	4	<90	0.47	0.86
676	677	1	<90	0.47	1.25
157	157	1	>=90	0.47	1.14
871	872	1	>=90	0.47	1.13
279	279	1	<90	0.48	1.34
644	645	1	<90	0.49	0.87
15	15	4	<90	0.5	1.2
514	515	1	<90	0.5	1.02
1149	1150	1	<90	0.5	1.5
1185	1186	1	<90	0.51	2.79
46	46	1	<90	0.52	0.88
541	542	1	<90	0.52	1.05
1033	1034	1	<90	0.52	1.12
1024	1025	1	<90	0.53	1.64
256	256	3	<90	0.55	0.86
312	312	1	<90	0.55	1.37
515	516	2	<90	0.55	1.93
1098	1099	1	<90	0.55	1.14
562	563	0	>=90	0.55	2.43
269	269	3	<90	0.56	1.07
485	485	1	<90	0.56	1.47
16	16	3	<90	0.57	1.2
991	992	0	<90	0.57	1.28
101	101	3	<90	0.58	1.2
188	188	1	<90	0.59	1.64
796	797	0	<90	0.59	0.5
1200	1201	1	<90	0.59	1.61
157	157	3	>=90	0.59	1.3
18	18	0	<90	0.6	1.3
256	256	5	<90	0.6	0.84
549	550	1	<90	0.6	1.41
1025	1026	1	<90	0.6	1.62
204	204	0	<90	0.61	2.67
1087	1088	2	<90	0.62	1.75
787	788	0	>=90	0.62	1.35
825	826	0	<90	0.63	1.69
912	913	0	<90	0.63	0.97
125	125	1	<90	0.64	1.66
828	829	0	<90	0.64	1.21
602	603	1	<90	0.65	1.36
346	346	1	<90	0.66	1.22
271	271	1	<90	0.67	1.79
301	301	1	<90	0.67	0.97
1069	1070	1	<90	0.67	1.13
370	370	4	<90	0.68	1.29
500	501	3	<90	0.68	1.94
697	698	1	<90	0.68	1.61
1231	1232	1	<90	0.68	1.19
122	122	0	<90	0.69	1.17
960	961	0	<90	0.69	1.43
425	425	2	<90	0.7	1.25
798	799	3	<90	0.7	1.73
880	881	1	<90	0.71	2.07
7	7	3	>=90	0.71	1.17
188	188	3	<90	0.72	1.52
449	449	1	>=90	0.74	1.26
235	235	6	<90	0.75	1.76
684	685	1	<90	0.76	2.6
760	761	0	<90	0.76	1.52
355	355	0	<90	0.77	1.02
572	573	1	<90	0.78	0.96
933	934	1	<90	0.79	1.37
1118	1119	0	<90	0.79	1.96
317	317	0	<90	0.8	1.45
782	783	1	<90	0.84	1.81
658	659	0	<90	0.85	1.39
705	706	0	<90	0.85	1.23
332	332	4	<90	0.9	3.13
405	405	3	<90	0.9	1.45
149	149	1	>=90	0.9	1.97
694	695	1	<90	0.91	2.38
582	583	1	<90	0.93	2.04
1107	1108	2	<90	0.95	2.57
59	59	2	<90	0.97	0.97
677	678	1	<90	0.98	0.55
390	390	0	<90	0.99	1.05
531	532	1	<90	0.99	2.34
963	964	1	<90	0.99	2.06
455	455	2	<90	1.04	2.1
441	441	0	<90	1.07	2.09
752	753	0	<90	1.08	1.59
850	851	0	<90	1.09	2.39
213	213	0	<90	1.1	1.55
215	215	5	<90	1.1	1.17
706	707	0	<90	1.1	2.05
291	291	3	<90	1.12	1.63
267	267	3	<90	1.14	1.73
763	764	0	<90	1.15	2.13
698	699	0	>=90	1.15	1.54
69	69	1	<90	1.16	1.96
459	459	2	<90	1.16	1.78
812	813	0	<90	1.17	2.15
401	401	0	<90	1.19	1.96
741	742	1	<90	1.19	1.88
33	33	5	<90	1.2	2.19
327	327	1	<90	1.21	2.32
57	57	1	<90	1.24	2.4
833	834	0	<90	1.25	2.64
598	599	1	<90	1.31	1.92
145	145	0	<90	1.34	2.01
1063	1064	1	<90	1.34	2.37
190	190	1	<90	1.35	2.01
1157	1158	1	<90	1.37	2.12
823	824	0	<90	1.45	1.71
1127	1128	0	<90	1.47	2.4
214	214	1	>=90	1.47	2.36
866	867	0	<90	1.6	2.47
270	270	4	<90	1.63	2.5
495	496	1	>=90	1.63	2.67
919	920	0	<90	1.64	2.87
20	20	1	<90	1.77	2.41
66	66	2	<90	1.81	2.26
267	267	0	<90	1.99	2.79
58	58	0	<90	2	3.1
302	302	0	<90	2.02	2.82
