# Supplementary material for: Impact of increased kidney function on clinical and biological outcomes in real-world patients treated with Direct Oral Anticoagulants
Source: PLoS One. 2022 Dec 9;17(12):e0278693. doi: 10.1371/journal.pone.0278693 (PMC9733869; doi:10.1371/journal.pone.0278693)
Supplement: S3 Data — (XLS) [file pone.0278693.s003.xls]

## Sheet: data_general
Patient	ID_MACACOD	Age	Sex	TAO indication	Patient type	Previous anticoagulant	Previous VKA	Previous DOAC	Previous TAO complications	Weight	Height	BMI	Charlson	CHA2DS2-VASc	HAS-BLED	Drug interactions	Type of drug interaction	Antiplatelet treatment	Type of antiplatelet	Type of antiplatelet 2	GFR	Thrombotic history	Hemorrhagic history	Initial DOAC	Initial DOAC2	GFR2	GFR(6cB)	Max. Number of visits	Total thrombotic complications	Thrombotic complication date	Total hemorrhagic complications	Total relevant hemorrhagic	Total exitus	Exitus date	Total lost	Follow-up (months)	Follow-up (years)	Follow-up thrombotic (months)	Follow-up hemorrhagic (months)	Follow-up relevant (months)	Follow-up thrombotic+hemorrhagic (months)	Number of thrombotic+hemorrhagic complications
66	66	79	hombre	FAV	AVK/AC	AVK	Acenocumarol		sí	104	1.6	40	7	6	3	no		no			51.2	no	no	Apixabán 2.5	Apixabán	<90	50-89,9	3	0		2	0	1	2020-11-24	1	14.7187	1.22656	14.7187	10.3491	14.0287	10.3491	2
264	264	83	hombre	FANoV	AVK/AC	AVK	Acenocumarol		no	72	1.65	24.83	1	4	2	no		no			52	no	no	Edoxabán 60	Edoxabán	<90	50-89,9	4	0		2	0	0		1	21.848	1.82067	21.848	17.2485	21.848	17.2485	2
235	235	85	mujer	FANoV	AVK/AC	AVK	Acenocumarol		no	78	1.55	30	1	4	2	no		no			51	no	no	Edoxabán 60	Edoxabán	<90	50-89,9	7	0		2	0	0		0	24.9363	2.07803	24.9363	8.77207	24.9363	8.77207	2
125	125	83	hombre	FANoV	AVK/AC	AVK	Acenocumarol		sí	75.8	1.6	29.15	1	6	3	no		no			62.5	no	no	Apixabán 5	Apixabán	<90	50-89,9	10	0		1	3	0		0	25.9877	2.16564	25.9877	21.6838	8.11499	21.6838	1
332	332	79	hombre	FANoV	AVK/AC	AVK	Acenocumarol		no	105	1.7	36.21	3	6	2	no		no			82.4	no	no	Apixabán 5	Apixabán	<90	50-89,9	6	0		1	2	0		0	24.8049	2.06708	24.8049	14.7187	16.7556	14.7187	1
540	541	77	hombre	FANoV	Naïf	Naïf			no	91	1.64	35	2	3	2	no		no			64.2	no	no	Edoxabán 60	Edoxabán	<90	50-89,9	4	0		1	1	1	2021-12-16	1	15.7372	1.31143	15.7372	10.0862	3.58111	10.0862	1
59	59	88	hombre	FANoV	AVK/AC	AVK	Acenocumarol		no	85	1.67	29.31	1	4	3	no		sí	AAS 100mg/24h		45.8	no	no	Edoxabán 30	Edoxabán	<90	30-49.9	5	0		1	1	0		1	21.7495	1.81246	21.7495	20.731	0.0985626	20.731	1
76	76	87	mujer	FANoV	AVK/AC	AVK	Acenocumarol		no	94	1.6	36.15	0	4	2	no		no			65.9	no	no	Edoxabán 60	Edoxabán	<90	50-89,9	10	0		1	1	0		1	28.9774	2.41478	28.9774	13.7002	17.4784	13.7002	1
153	153	76	hombre	FAV	AVK/AC	AVK	Acenocumarol		no	97	1.57	37.31	9	8	4	no		sí	AAS 100mg/24h		42.3	sí	no	Edoxabán 30	Edoxabán	<90	30-49.9	4	0		1	1	0		0	27.3347	2.27789	27.3347	7.98357	10.0205	7.98357	1
217	217	68	hombre	FAV	AVK/AC	AVK	Acenocumarol		no	78	1.57	30	2	3	3	sí	Amiodarona	no			70.9	no	no	Edoxabán 60	Edoxabán	<90	50-89,9	5	0		1	1	0		0	24.6078	2.05065	24.6078	9.13347	6.07803	9.13347	1
349	349	89	mujer	FANoV	AVK/AC	AVK	Acenocumarol		sí	59	1.45	25.65	0	4	3	sí	Amiodarona	no			50.8	no	sí	Edoxabán 30	Edoxabán	<90	50-89,9	6	0		1	1	0		0	20.1725	1.68104	20.1725	6.2423	8.47639	6.2423	1
758	759	82	mujer	FANoV	AVK/AC	AVK	Acenocumarol		no	64	1.58	24.62	3	5	2	no		no			61.7	no	no	Edoxabán 60	Edoxabán	<90	50-89,9	5	0		1	1	0		0	12.6817	1.05681	12.6817	1.34702	6.34086	1.34702	1
309	309	81	mujer	FANoV	AVK/AC	AVK	Acenocumarol		no	71	1.7	24.48	1	5	2	sí	Amiodarona 1/24h	no			65	no	no	Edoxabán 60	Edoxabán	<90	50-89,9	1	0		1	0	1	2019-12-12	1	0	0	0	0	0	0	1
48	48	92	mujer	FANoV	AVK/AC	AVK	Acenocumarol		sí	44	1.5	19.13	2	7	3	no		no			49.9	sí	no	Edoxabán 30	Edoxabán	<90	30-49.9	5	0		1	0	1	2021-09-08	1	24.3778	2.03149	24.3778	2.92402	24.3778	2.92402	1
490	490	92	mujer	FANoV	AVK/AC	AVK	Acenocumarol		no	60	1.55	23.08	1	7	3	no		no			27.9	no	no	Edoxabán 30	Edoxabán	<90	<30	1	0		1	0	1	2020-09-20	1	2.7269	0.227242	2.7269	2.69405	2.7269	2.69405	1
790	791	85	mujer	FANoV	AVK/AC	Otro ACOD		Dabigatrán	no	70	1.56	26.92	3	6	2	no		no			46.4	no	no	Edoxabán 30	Edoxabán	<90	30-49.9	2	0		1	0	1	2021-08-03	1	5.4538	0.454483	5.4538	3.35113	5.4538	3.35113	1
864	865	84	mujer	FANoV	AVK/AC	AVK	Acenocumarol		no	79	1.62	30.38	4	7	3	no		no			73.6	no	sí	Edoxabán 60	Edoxabán	<90	50-89,9	2	0		1	0	1	2021-11-13	1	7.49076	0.62423	7.49076	4.46817	7.49076	4.46817	1
391	391	86	hombre	FANoV	AVK/AC	AVK	Acenocumarol		sí	72	1.63	27.69	1	3	3	no		no			38.9	no	sí	Dabigatrán 110	Dabigatrán	<90	30-49.9	1	0		1	0	1	2020-03-28	1	2.43121	0.202601	2.43121	2.33265	2.43121	2.33265	1
74	74	83	hombre	FANoV	AVK/AC	AVK	Acenocumarol		no	93	1.72	32.07	2	3	1	no		no			75	no	no	Edoxabán 60	Edoxabán	<90	50-89,9	1	0		1	0	0		1	6.01232	0.501027	6.01232	2.43121	6.01232	2.43121	1
87	87	85	hombre	FANoV	AVK/AC	AVK	Acenocumarol		no	99	1.74	34.14	1	3	2	no		no			50	no	no	Edoxabán 30	Edoxabán	<90	50-89,9	2	0		1	0	0		1	4.86242	0.405202	4.86242	3.74538	4.86242	3.74538	1
148	148	87	hombre	FAV	AVK/AC	AVK	Acenocumarol		sí	61	1.6	23.46	4	4	3	sí	Diltiazem	no			42	no	sí	Edoxabán 30	Edoxabán	<90	30-49.9	2	0		1	0	0		1	3.54825	0.295688	3.54825	2.59548	3.54825	2.59548	1
209	209	82	hombre	FANoV	AVK/AC	AVK	Acenocumarol		no	92	1.72	31.72	0	3	2	no		no			95	no	no	Edoxabán 60	Edoxabán	>=90	90-109.9	3	0		1	0	0		1	13.2074	1.10062	13.2074	12.5503	13.2074	12.5503	1
281	281	79	hombre	FANoV	AVK/AC	AVK	Acenocumarol		sí	90	1.73	31.03	2	3	2	no		no			44	no	no	Edoxabán 30	Edoxabán	<90	30-49.9	4	0		1	0	0		1	15.1129	1.25941	15.1129	6.47228	15.1129	6.47228	1
465	465	87	hombre	FANoV	Naïf	Naïf			no	85	1.66	29.31	3	4	2	no		no			60.8	no	no	Dabigatrán 110	Dabigatrán	<90	50-89,9	2	0		1	0	0		1	22.0123	1.83436	22.0123	8.90349	22.0123	8.90349	1
570	571	74	hombre	FANoV	AVK/AC	Otro ACOD		Apixabán	no	68	1.8	21.25	2	2	1	sí	Amiodarona	no			45.8	no	no	Edoxabán 30	Edoxabán	<90	30-49.9	4	0		1	0	0		1	7.26078	0.605065	7.26078	4.40246	7.26078	4.40246	1
102	102	86	hombre	FANoV	AVK/AC	AVK	Warfarina		no	64	1.69	22.07	4	5	2	sí	Amiodarona	no			26.5	no	no	Edoxabán 30	Edoxabán	<90	<30	5	0		1	0	0		0	28.0575	2.33812	28.0575	1.01848	28.0575	1.01848	1
104	104	76	hombre	FANoV	AVK/AC	AVK	Acenocumarol		no	80	1.68	27.59	2	4	2	no		no			52.7	no	no	Edoxabán 60	Edoxabán	<90	50-89,9	5	0		1	0	0		0	27.9918	2.33265	27.9918	15.9014	27.9918	15.9014	1
158	158	81	mujer	FANoV	AVK/AC	AVK	Acenocumarol		no	90	1.46	39.13	2	7	3	sí	DILTIAZEM 200MG 1/24H	no			68	sí	no	Edoxabán 60	Edoxabán	<90	50-89,9	4	0		1	0	0		0	27.5975	2.29979	27.5975	23.1294	27.5975	23.1294	1
294	294	84	hombre	FANoV	AVK/AC	AVK	Acenocumarol		no	71	1.8	22.19	1	4	2	no		sí	AAS 100mg/24h		52	no	no	Edoxabán 60	Edoxabán	<90	50-89,9	7	0		1	0	0		0	26.1848	2.18207	26.1848	16.0329	26.1848	16.0329	1
356	356	72	hombre	FANoV	AVK/AC	AVK	Acenocumarol		no	91	1.62	35	3	4	2	no		no			113.1	no	no	Dabigatrán 150	Dabigatrán	>=90	110-129.9	3	0		1	0	0		0	20.5996	1.71663	20.5996	20.0082	20.5996	20.0082	1
373	373	80	mujer	FANoV	AVK/AC	AVK	Acenocumarol		no	63	1.65	21.72	0	3	1	sí	verapamilo 120 mg 2724h	no			87	no	no	Edoxabán 60	Edoxabán	<90	50-89,9	4	0		1	0	0		0	25.1335	2.09446	25.1335	24.7064	25.1335	24.7064	1
448	448	80	mujer	FAV	AVK/AC	AVK	Warfarina		no	51	1.48	22.17	1	4	1	no		no			31.7	no	no	Edoxabán 30	Edoxabán	<90	30-49.9	5	0		1	0	0		0	24.3778	2.03149	24.3778	6.47228	24.3778	6.47228	1
507	508	67	mujer	FANoV	Naïf	Naïf			no	82	1.62	31.54	2	2	1	no		no			114	no	no	Edoxabán 60	Edoxabán	>=90	110-129.9	4	0		1	0	0		0	18.8255	1.56879	18.8255	1.60986	18.8255	1.60986	1
588	589	86	mujer	FANoV	AVK/AC	AVK	Acenocumarol		no	61	1.62	23.46	4	6	2	no		no			25.9	no	no	Edoxabán 30	Edoxabán	<90	<30	3	0		1	0	0		0	16.7556	1.3963	16.7556	16.3614	16.7556	16.3614	1
639	640	69	hombre	FANoV	AVK/AC	Otro ACOD		Edoxabán	no	119	1.71	41.03	3	6	3	no		no			119.7	no	no	Apixabán 5	Apixabán	>=90	110-129.9	1	0		1	0	0		0	10.2834	0.856947	10.2834	4.69815	10.2834	4.69815	1
694	695	74	hombre	FANoV	Naïf	Naïf			no	54	1.69	18.62	2	2	2	no		no			49.5	no	no	Apixabán 5	Apixabán	<90	30-49.9	3	0		1	0	0		0	15.1786	1.26489	15.1786	7.26078	15.1786	7.26078	1
802	803	75	mujer	FANoV	AVK/AC	AVK	Acenocumarol		no	78	1.65	26.9	1	3	2	sí	Amiodarona	no			55.4	no	no	Edoxabán 60	Edoxabán	<90	50-89,9	5	0		1	0	0		0	8.27926	0.689938	8.27926	2.7269	8.27926	2.7269	1
863	864	70	hombre	FANoV	Naïf	Naïf			no	91	1.7	31.38	2	3	2	no		sí	AAS 100mg/24h		97.2	no	no	Dabigatrán 150	Dabigatrán	>=90	90-109.9	3	0		1	0	0		0	11.5975	0.966461	11.5975	0.689938	11.5975	0.689938	1
1011	1012	70	mujer	FANoV	AVK/AC	AVK	Acenocumarol		no	62	1.76	19.38	1	3	1	sí	Amiodarona, valproato sódico	no			74.4	no	no	Edoxabán 60	Edoxabán	<90	50-89,9	4	0		1	0	0		0	6.57084	0.54757	6.57084	3.84394	6.57084	3.84394	1
702	703	78	hombre	FANoV	AVK/AC	AVK	Acenocumarol		no	103	1.85	28.61	2	4	2	no		no			38.7	no	no	Edoxabán 30	Edoxabán	<90	30-49.9	2	0		1	0	0		0	15.8029	1.31691	15.8029	5.35524	15.8029	5.35524	1
189	189	57	mujer	FAV	AVK/AC	AVK	Acenocumarol		no	42	1.48	18.26	1	2	0	no		no			62.4	no	no	Edoxabán 30	Edoxabán	<90	50-89,9	6	1	2020-10-25	0	1	1	2021-08-23	1	22.078	1.83984	12.1561	22.078	21.7823	12.1561	1
296	296	83	mujer	FANoV	AVK/AC	Otro ACOD		Dabigatrán	sí	52	1.54	22.61	3	8	3	no		no			57.4	sí	no	Edoxabán 30	Edoxabán	<90	50-89,9	4	1	2020-05-16	0	1	1	2021-09-19	1	21.4867	1.79055	5.35524	21.4867	15.5729	5.35524	1
203	203	68	hombre	FANoV	AVK/AC	AVK	Acenocumarol		no	97	1.68	33.45	7	4	3	no		no			51.6	no	no	Edoxabán 60	Edoxabán	<90	50-89,9	5	1	2021-07-11	0	0	1	2021-07-31	1	21.2238	1.76865	20.5667	21.2238	21.2238	20.5667	1
300	300	85	mujer	FANoV	Naïf	Naïf			no	55	1.46	23.91	4	8	3	no		sí	Clopidogrel 75mg/24h		47	sí	no	Apixabán 2.5	Apixabán	<90	30-49.9	1	1	2020-03-30	0	0	1	2020-06-02	1	5.78234	0.481862	3.67967	5.78234	5.78234	3.67967	1
312	312	84	mujer	FANoV	AVK/AC	AVK	Acenocumarol		sí	54	1.5	23.48	3	6	3	sí	Amiodaroma	no			39.7	no	sí	Edoxabán 30	Edoxabán	<90	30-49.9	6	1	2020-10-27	0	0	1	2021-08-12	1	19.9754	1.66461	10.4805	19.9754	19.9754	10.4805	1
444	444	87	hombre	FANoV	AVK/AC	AVK	Acenocumarol		sí	80	1.8	25	2	5	4	no		sí	Doble (AAS + clopidogrel)		51.7	sí	no	Edoxabán 60	Edoxabán	<90	50-89,9	3	1	2020-10-29	0	0	1	2020-11-02	1	8.01643	0.668036	7.88501	8.01643	8.01643	7.88501	1
610	611	79	mujer	FANoV	AVK/AC	AVK	Acenocumarol		sí	62	1.6	23.85	1	6	3	no		no			62	sí	no	Apixabán 5	Apixabán	<90	50-89,9	2	1	2021-03-13	0	0	1	2021-04-30	1	6.53799	0.544832	4.96099	6.53799	6.53799	4.96099	1
900	901	76	hombre	FANoV	Naïf	Naïf			no	77.2	1.74	26.62	6	8	3	no		sí	AAS 100mg/24h		40.6	sí	no	Edoxabán 60	Edoxabán	<90	30-49.9	2	1	2021-07-27	0	0	1	2021-07-29	1	3.21971	0.268309	3.154	3.21971	3.21971	3.154	1
1165	1166	85	mujer	FANoV	Naïf	Naïf			no	63	1.55	24.23	3	8	3	sí	Amiodarona	no			20.6	sí	no	Apixabán 2.5	Apixabán	<90	<30	1	1	2022-01-13	0	0	1	2022-01-13	1	0.0985626	0.00821355	0.0985626	0.0985626	0.0985626	0.0985626	1
195	195	71	hombre	FANoV	AVK/AC	AVK	Acenocumarol		no	92	1.72	31.72	3	4	2	sí	Verapamilo	no			48.2	no	no	Edoxabán 30	Edoxabán	<90	30-49.9	1	1	2021-02-16	0	0	0		1	16.1643	1.34702	15.8686	16.1643	16.1643	15.8686	1
54	54	66	hombre	FANoV	AVK/AC	AVK	Acenocumarol		no	90	1.77	28.13	0	2	2	no		no			86.5	no	no	Edoxabán 60	Edoxabán	<90	50-89,9	3	1	2021-11-22	0	0	0		0	28.5175	2.37645	26.809	28.5175	28.5175	26.809	1
234	234	86	hombre	FAV	AVK/AC	AVK	Acenocumarol		no	68	1.65	23.45	3	4	2	no		no			76	no	no	Edoxabán 60	Edoxabán	<90	50-89,9	3	1	2020-01-12	0	0	0		0	25.9548	2.1629	2.00411	25.9548	25.9548	2.00411	1
267	267	80	mujer	FANoV	Naïf	Naïf			no	74	1.5	32.17	0	4	2	no		no			56	no	no	Apixabán 5	Apixabán	<90	50-89,9	5	1	2021-02-03	0	0	0		0	25.7906	2.14921	14.3244	25.7906	25.7906	14.3244	1
419	419	71	hombre	FANoV	Naïf	Naïf			no	95	1.72	32.76	1	3	3	sí	Amiodarona	sí	Doble (AAS + clopidogrel)		101.2	no	no	Dabigatrán 150	Dabigatrán	>=90	90-109.9	4	1	2020-12-01	0	0	0		0	21.848	1.82067	9.42916	21.848	21.848	9.42916	1
460	460	84	hombre	FANoV	AVK/AC	AVK	Acenocumarol		sí	78	1.66	26.9	2	6	3	no		no			57.8	sí	no	Apixabán 5	Apixabán	<90	50-89,9	1	1	2020-09-03	0	0	0		0	18.0041	1.50034	5.78234	18.0041	18.0041	5.78234	1
568	569	84	mujer	FANoV	AVK/AC	AVK	Warfarina		no	51	1.4	25.5	1	5	2	no		no			47.8	no	no	Edoxabán 30	Edoxabán	<90	30-49.9	5	1	2020-11-04	0	0	0		0	18.1355	1.51129	1.83984	18.1355	18.1355	1.83984	1
596	597	70	hombre	FANoV	Naïf	Naïf			no	90	1.8	28.13	0	1	1	no		no			73.5	no	no	Dabigatrán 150	Dabigatrán	<90	50-89,9	1	1	2020-10-30	0	0	0		0	11.3676	0.947296	0.919918	11.3676	11.3676	0.919918	1
761	762	87	mujer	FANoV	AVK/AC	Otro ACOD		Rivaroxabán	no	66	1.54	28.7	2	8	3	no		no			18.3	no	no	Apixabán 2.5	Apixabán	<90	<30	1	1	2021-02-10	0	0	0		0	11.1704	0.930869	0.164271	11.1704	11.1704	0.164271	1
188	188	94	hombre	FANoV	AVK/AC	AVK	Acenocumarol		no	58	1.6	22.31	1	6	4	no		no			37.8	no	no	Apixabán 2.5	Apixabán	<90	30-49.9	4	0		0	2	0		1	16.8214	1.40178	16.8214	16.8214	8.21355	16.8214	0
556	557	84	hombre	FANoV	AVK/AC	AVK	Acenocumarol		no	78	1.55	30	2	2	2	sí	Amiodarona	no			76.8	no	sí	Edoxabán 60	Edoxabán	<90	50-89,9	3	0		0	2	0		1	14.0616	1.1718	14.0616	14.0616	1.05133	14.0616	0
93	93	89	hombre	FANoV	AVK/AC	AVK	Acenocumarol		no	70	1.67	24.14	1	4	2	no		no			31.8	no	no	Edoxabán 30	Edoxabán	<90	30-49.9	6	0		0	2	0		0	28.2875	2.35729	28.2875	28.2875	2.82546	28.2875	0
105	105	84	hombre	FANoV	AVK/AC	AVK	Acenocumarol		no	93.5	1.68	32.24	0	3	2	no		no			56.4	no	no	Edoxabán 60	Edoxabán	<90	50-89,9	8	0		0	2	0		0	28.1889	2.34908	28.1889	28.1889	7.65503	28.1889	0
156	156	82	hombre	FANoV	AVK/AC	AVK	Acenocumarol		no	61	1.67	21.03	1	5	3	sí	Diltiazem	no			41	sí	sí	Edoxabán 30	Edoxabán	<90	30-49.9	7	0		0	2	0		0	28.7803	2.39836	28.7803	28.7803	7.58932	28.7803	0
164	164	72	mujer	FANoV	AVK/AC	AVK	Acenocumarol		no	64	1.52	27.83	4	7	3	no		no			77.9	sí	no	Edoxabán 60	Edoxabán	<90	50-89,9	4	0		0	2	0		0	27.6961	2.30801	27.6961	27.6961	0.722793	27.6961	0
269	269	71	hombre	FANoV	AVK/AC	AVK	Acenocumarol		no	87	1.68	30	0	2	3	no		no			80	no	sí	Edoxabán 60	Edoxabán	<90	50-89,9	3	0		0	2	0		0	25.462	2.12183	25.462	25.462	5.8152	25.462	0
351	351	70	hombre	FANoV	AVK/AC	AVK	Acenocumarol		no	76	1.72	26.21	2	1	1	no		no			78.6	no	no	Edoxabán 60	Edoxabán	<90	50-89,9	7	0		0	2	0		0	22.2752	1.85626	22.2752	22.2752	-0.0657084	22.2752	0
438	438	78	hombre	FAV	AVK/AC	AVK	Acenocumarol		sí	78	1.73	26.9	4	8	4	no		no			43.1	no	sí	Edoxabán 30	Edoxabán	<90	30-49.9	5	0		0	2	0		0	19.7454	1.64545	19.7454	19.7454	17.7084	19.7454	0
514	515	78	hombre	FANoV	Naïf	Naïf			no	70.1	1.62	26.96	4	4	3	no		no			26.3	no	no	Apixabán 2.5	Apixabán	<90	<30	8	0		0	2	0		0	20.2382	1.68652	20.2382	20.2382	13.6345	20.2382	0
841	842	79	hombre	FANoV	AVK/AC	Otro ACOD		Rivaroxabán	no	86	1.7	29.66	2	3	3	no		no			52.4	no	sí	Edoxabán 60	Edoxabán	<90	50-89,9	4	0		0	2	0		0	11.039	0.919918	11.039	11.039	8.34497	11.039	0
83	83	84	hombre	FANoV	AVK/AC	AVK	Acenocumarol		no	75.5	1.75	23.59	2	3	1	no		no			31.6	no	no	Edoxabán 30	Edoxabán	<90	30-49.9	5	0		0	1	1	2021-12-17	1	27.269	2.27242	27.269	27.269	21.9795	27.269	0
118	118	78	mujer	FANoV	AVK/AC	AVK	Acenocumarol		sí	97	1.53	42.17	5	8	3	no		no			57.7	sí	no	Edoxabán 60	Edoxabán	<90	50-89,9	2	0		0	1	1	2020-02-29	1	5.42094	0.451745	5.42094	5.42094	5.32238	5.42094	0
137	137	86	hombre	FANoV	AVK/AC	AVK	Acenocumarol		no	66	1.63	25.38	4	3	1	no		no			50	no	no	Edoxabán 30	Edoxabán	<90	50-89,9	2	0		0	1	1	2020-03-10	1	5.4538	0.454483	5.4538	5.4538	2.10267	5.4538	0
393	393	86	mujer	FAV	AVK/AC	AVK	Acenocumarol		sí	72	1.52	31.3	2	6	3	no		no			36.4	no	sí	Apixabán 2.5	Apixabán	<90	30-49.9	1	0		0	1	1	2020-11-08	1	9.06776	0.755647	9.06776	9.06776	8.67351	9.06776	0
495	496	76	hombre	FANoV	AVK/AC	AVK	Acenocumarol		no	98	1.73	33.79	4	6	2	sí	Amiodarona	sí	Clopidogrel 75mg/24h		113.1	no	no	Apixabán 5	Apixabán	>=90	110-129.9	5	0		0	1	1	2021-02-01	1	7.06366	0.588638	7.06366	7.06366	5.68378	7.06366	0
575	576	83	hombre	FANoV	Naïf	Naïf			no	76	1.67	26.21	4	5	4	no		sí	Clopidogrel 75mg/24h		55.7	no	sí	Dabigatrán 110	Dabigatrán	<90	50-89,9	2	0		0	1	1	2021-02-12	1	4.89528	0.40794	4.89528	4.89528	4.76386	4.89528	0
757	758	78	hombre	FANoV	AVK/AC	AVK	Acenocumarol		no	78	1.62	30	0	3	3	no		no			110.1	no	sí	Edoxabán 60	Edoxabán	>=90	110-129.9	2	0		0	1	0		1	7.06366	0.588638	7.06366	7.06366	0.394251	7.06366	0
142	142	78	hombre	FANoV	AVK/AC	AVK	Acenocumarol		no	83	1.74	28.62	4	3	3	no		no			30	no	no	Edoxabán 30	Edoxabán	<90	30-49.9	1	0		0	1	0		1	3.44969	0.287474	3.44969	3.44969	2.16838	3.44969	0
271	271	70	hombre	FANoV	AVK/AC	Otro ACOD		Edoxabán	sí	91	1.72	31.38	4	5	3	no		no			76.3	no	no	Apixabán 5	Apixabán	<90	50-89,9	2	0		0	1	0		1	6.86653	0.572211	6.86653	6.86653	6.83368	6.86653	0
706	707	79	hombre	ETEV	AVK/AC	Otro ACOD		Rivaroxabán	no	74	1.73	25.52	2	3	2	no		no			53.1	no	no	Apixabán 5	Apixabán	<90	50-89,9	1	0		0	1	0		1	9.95483	0.829569	9.95483	9.95483	9.23203	9.95483	0
934	935	87	mujer	FANoV	Naïf	Naïf			no	60	1.65	20.69	0	4	2	no		no			42.2	no	no	Edoxabán 30	Edoxabán	<90	30-49.9	2	0		0	1	0		1	8.01643	0.668036	8.01643	8.01643	4.10678	8.01643	0
636	637	84	hombre	FANoV	AVK/AC	AVK	Acenocumarol		no	75	1.66	25.86	2	5	2	no		no			55.3	no	no	Edoxabán 60	Edoxabán	<90	50-89,9	5	0		0	1	0		0	16.6242	1.38535	16.6242	16.6242	12.846	16.6242	0
1144	1145	86	mujer	FANoV	AVK/AC	AVK	Acenocumarol		no	59	1.57	22.69	1	7	4	no		sí	Otro	Tromalyt 150 mg/24 h	25.6	no	sí	Edoxabán 30	Edoxabán	<90	<30	1	0		0	1	0		0	1.1499	0.0958248	1.1499	1.1499	-0.0657084	1.1499	0
6	6	78	hombre	FANoV	AVK/AC	AVK	Acenocumarol		no	72	1.72	24.83	1	6	4	no		sí	Clopidogrel 75mg/24h		68.3	no	no	Edoxabán 60	Edoxabán	<90	50-89,9	5	0		0	1	0		0	28.5175	2.37645	28.5175	28.5175	11.039	28.5175	0
14	14	86	mujer	FANoV	AVK/AC	AVK	Warfarina		no	82	1.55	31.54	0	4	2	no		no			53	no	no	Edoxabán 60	Edoxabán	<90	50-89,9	7	0		0	1	0		0	29.4702	2.45585	29.4702	29.4702	17.6427	29.4702	0
15	15	72	mujer	FANoV	AVK/AC	AVK	Acenocumarol		no	56	1.5	24.35	2	2	2	sí	Prednisona	no			68.1	no	sí	Edoxabán 30	Edoxabán	<90	50-89,9	6	0		0	1	0		0	28.5175	2.37645	28.5175	28.5175	19.6797	28.5175	0
25	25	75	hombre	FANoV	AVK/AC	AVK	Acenocumarol		sí	97	1.76	30.31	0	2	2	no		no			44	no	no	Apixabán 2.5	Apixabán	<90	30-49.9	6	0		0	1	0		0	28.8131	2.4011	28.8131	28.8131	13.8316	28.8131	0
33	33	74	mujer	FANoV	AVK/AC	AVK	Acenocumarol		no	120	1.55	46.15	3	6	2	no		no			71.9	no	no	Edoxabán 60	Edoxabán	<90	50-89,9	5	0		0	1	0		0	25.2977	2.10815	25.2977	25.2977	1.47844	25.2977	0
50	50	82	mujer	FANoV	AVK/AC	AVK	Acenocumarol		no	81	1.6	31.15	2	6	2	no		no			56	no	no	Edoxabán 60	Edoxabán	<90	50-89,9	3	0		0	1	0		0	26.0862	2.17385	26.0862	26.0862	23.6222	26.0862	0
51	51	78	hombre	FANoV	AVK/AC	AVK	Acenocumarol		no	91	1.69	31.38	3	5	2	no		no			62.7	no	no	Edoxabán 60	Edoxabán	<90	50-89,9	2	0		0	1	0		0	28.386	2.3655	28.386	28.386	25.1006	28.386	0
58	58	85	mujer	FANoV	AVK/AC	AVK	Acenocumarol		no	70	1.56	26.92	1	5	2	no		no			62.7	sí	no	Edoxabán 60	Edoxabán	<90	50-89,9	3	0		0	1	0		0	26.0205	2.16838	26.0205	26.0205	22.8337	26.0205	0
79	79	82	hombre	FANoV	AVK/AC	AVK	Acenocumarol		no	88	1.65	30.34	1	4	2	no		no			73.8	no	no	Edoxabán 60	Edoxabán	<90	50-89,9	5	0		0	1	0		0	22.538	1.87817	22.538	22.538	13.076	22.538	0
95	95	63	hombre	FANoV	AVK/AC	AVK	Acenocumarol		no	85	1.75	26.56	7	6	3	no		sí	Clopidogrel 75mg/24h		57.2	no	no	Edoxabán 60	Edoxabán	<90	50-89,9	4	0		0	1	0		0	19.5811	1.63176	19.5811	19.5811	18.8583	19.5811	0
130	130	85	hombre	FANoV	AVK/AC	AVK	Acenocumarol		no	92	1.77	28.75	0	3	2	no		no			84	no	no	Edoxabán 60	Edoxabán	<90	50-89,9	4	0		0	1	0		0	27.7947	2.31622	27.7947	27.7947	13.306	27.7947	0
131	131	70	hombre	FANoV	AVK/AC	AVK	Acenocumarol		sí	88	1.78	27.5	2	4	2	no		no			84	no	no	Edoxabán 60	Edoxabán	<90	50-89,9	6	0		0	1	0		0	25.9548	2.1629	25.9548	25.9548	9.00205	25.9548	0
147	147	76	mujer	FANoV	AVK/AC	AVK	Acenocumarol		no	81	1.47	35.22	1	5	2	no		no			90	no	no	Edoxabán 60	Edoxabán	>=90	90-109.9	3	0		0	1	0		0	27.3347	2.27789	27.3347	27.3347	22.1437	27.3347	0
177	177	63	hombre	FANoV	AVK/AC	AVK	Acenocumarol		no	67	1.72	23.1	2	2	1	no		sí	AAS 100mg/24h		85.3	no	no	Edoxabán 60	Edoxabán	<90	50-89,9	4	0		0	1	0		0	23.0308	1.91923	23.0308	23.0308	1.1499	23.0308	0
218	218	87	hombre	FANoV	AVK/AC	AVK	Acenocumarol		no	77	1.68	26.55	4	6	3	sí	Amidarona	no			38.3	no	sí	Edoxabán 30	Edoxabán	<90	30-49.9	6	0		0	1	0		0	27.6304	2.30253	27.6304	27.6304	7.22793	27.6304	0
221	221	87	mujer	FAV	AVK/AC	AVK	Acenocumarol		no	60	1.5	26.09	2	4	1	sí	Topiramato 50/12h	no			46	no	no	Edoxabán 30	Edoxabán	<90	30-49.9	4	0		0	1	0		0	26.3819	2.19849	26.3819	26.3819	0.689938	26.3819	0
236	236	84	hombre	FANoV	AVK/AC	AVK	Acenocumarol		no	62	1.7	21.38	1	6	3	no		no			42	no	no	Edoxabán 30	Edoxabán	<90	30-49.9	3	0		0	1	0		0	20.1068	1.67556	20.1068	20.1068	18.9897	20.1068	0
247	247	77	hombre	FANoV	AVK/AC	AVK	Acenocumarol		sí	78	1.76	24.38	0	3	2	no		no			35.6	no	no	Apixabán 5	Apixabán	<90	30-49.9	1	0		0	1	0		0	21.4867	1.79055	21.4867	21.4867	9.42916	21.4867	0
249	249	69	hombre	FANoV	AVK/AC	AVK	Acenocumarol		no	85	1.6	32.69	2	4	2	no		no			58	sí	no	Edoxabán 60	Edoxabán	<90	50-89,9	5	0		0	1	0		0	24.2464	2.02053	24.2464	24.2464	7.45791	24.2464	0
290	290	79	mujer	FANoV	AVK/AC	AVK	Acenocumarol		no	73	1.53	31.74	1	5	2	no		no			61	no	no	Edoxabán 60	Edoxabán	<90	50-89,9	7	0		0	1	0		0	26.0534	2.17112	26.0534	26.0534	5.05955	26.0534	0
291	291	93	mujer	FANoV	AVK/AC	AVK	Warfarina		no	52	1.48	22.61	2	5	2	sí	AZITROMICINA, 3 X 1 SEMANA	no			28	no	no	Edoxabán 30	Edoxabán	<90	<30	5	0		0	1	0		0	21.4538	1.78782	21.4538	21.4538	7.12936	21.4538	0
305	305	88	hombre	FANoV	AVK/AC	AVK	Acenocumarol		no	76	1.82	23.75	3	4	2	no		no			66.1	no	no	Edoxabán 60	Edoxabán	<90	50-89,9	5	0		0	1	0		0	16.5914	1.38261	16.5914	16.5914	6.73511	16.5914	0
307	307	78	hombre	FANoV	AVK/AC	AVK	Acenocumarol		no	99	1.76	30.94	2	6	3	no		no			57	sí	no	Edoxabán 60	Edoxabán	<90	50-89,9	5	0		0	1	0		0	27.6961	2.30801	27.6961	27.6961	15.3758	27.6961	0
319	319	73	mujer	FANoV	Naïf	Naïf			no	65	1.63	25	1	4	2	no		no			62.7	no	no	Apixabán 5	Apixabán	<90	50-89,9	1	0		0	1	0		0	20.5339	1.71116	20.5339	20.5339	2.43121	20.5339	0
335	335	73	hombre	ETEV	Naïf	Naïf			no	97	1.75	30.31	0	2	2	no		no			70	no	no	Edoxabán 60	Edoxabán	<90	50-89,9	4	0		0	1	0		0	20.6324	1.71937	20.6324	20.6324	17.0513	20.6324	0
341	341	91	mujer	FANoV	Naïf	Naïf			no	54	1.5	23.48	1	5	2	no		no			28.4	no	no	Dabigatrán 110	Dabigatrán	<90	<30	2	0		0	1	0		0	23.3593	1.94661	23.3593	23.3593	15.3758	23.3593	0
359	359	65	hombre	FANoV	AVK/AC	AVK	Acenocumarol		no	83	1.86	23.06	2	2	2	no		sí	AAS 100mg/24h		80.8	no	no	Edoxabán 60	Edoxabán	<90	50-89,9	2	0		0	1	0		0	23.7864	1.9822	23.7864	23.7864	13.9959	23.7864	0
387	387	90	mujer	FANoV	AVK/AC	AVK	Acenocumarol		no	61	1.52	26.52	2	6	2	no		no			53.7	no	no	Edoxabán 60	Edoxabán	<90	50-89,9	5	0		0	1	0		0	19.7782	1.64819	19.7782	19.7782	18.4312	19.7782	0
415	415	86	mujer	FANoV	AVK/AC	AVK	Acenocumarol		no	50	1.49	21.74	0	4	2	no		no			36.4	no	no	Edoxabán 30	Edoxabán	<90	30-49.9	2	0		0	1	0		0	23.0308	1.91923	23.0308	23.0308	18.1684	23.0308	0
426	426	83	hombre	FANoV	Naïf	Naïf			no	77.5	1.68	26.72	3	4	3	no		sí	Clopidogrel 75mg/24h		72.2	no	no	Dabigatrán 110	Dabigatrán	<90	50-89,9	2	0		0	1	0		0	22.5708	1.8809	22.5708	22.5708	9.88912	22.5708	0
443	443	83	hombre	ETEV	Naïf	Naïf			no	85	1.81	26.56	0	3	2	no		no			48.1	no	no	Dabigatrán 110	Dabigatrán	<90	30-49.9	1	0		0	1	0		0	18.2998	1.52498	18.2998	18.2998	12.5175	18.2998	0
453	453	70	hombre	FANoV	AVK/AC	AVK	Acenocumarol		no	90	1.7	31.03	0	1	1	no		no			112.2	no	no	Edoxabán 60	Edoxabán	>=90	110-129.9	2	0		0	1	0		0	19.0226	1.58522	19.0226	19.0226	3.25257	19.0226	0
454	454	88	hombre	FAV	AVK/AC	AVK	Acenocumarol		sí	62	1.56	23.85	4	7	4	no		no			38.9	sí	sí	Edoxabán 30	Edoxabán	<90	30-49.9	3	0		0	1	0		0	13.9959	1.16632	13.9959	13.9959	3.02259	13.9959	0
512	513	71	hombre	FANoV	AVK/AC	AVK	Acenocumarol		sí	74.3	1.73	25.62	1	3	2	no		no			44.8	no	no	Edoxabán 30	Edoxabán	<90	30-49.9	3	0		0	1	0		0	12.7803	1.06502	12.7803	12.7803	6.86653	12.7803	0
532	533	72	hombre	FANoV	AVK/AC	AVK	Acenocumarol		no	74	1.7	25.52	3	3	2	no		no			73.6	no	no	Edoxabán 60	Edoxabán	<90	50-89,9	3	0		0	1	0		0	16.0329	1.33607	16.0329	16.0329	8.73922	16.0329	0
538	539	83	hombre	FANoV	AVK/AC	AVK	Acenocumarol		no	87	1.79	27.19	0	3	2	no		no			71.7	no	no	Edoxabán 60	Edoxabán	<90	50-89,9	5	0		0	1	0		0	17.9055	1.49213	17.9055	17.9055	2.52977	17.9055	0
547	548	68	hombre	FANoV	AVK/AC	AVK	Acenocumarol		sí	90	1.85	25	1	3	3	no		no			115.4	no	sí	Edoxabán 60	Edoxabán	>=90	110-129.9	3	0		0	1	0		0	13.8645	1.15537	13.8645	13.8645	5.32238	13.8645	0
566	567	65	mujer	FANoV	AVK/AC	AVK	Acenocumarol		no	90	1.7	31.03	0	3	2	sí	Amiodarona	no			106.3	no	no	Edoxabán 60	Edoxabán	>=90	90-109.9	4	0		0	1	0		0	15.1458	1.26215	15.1458	15.1458	1.18275	15.1458	0
584	585	78	mujer	FANoV	AVK/AC	AVK	Acenocumarol		no	57	1.6	21.92	2	3	1	sí	Amiodarona	no			46.9	no	no	Edoxabán 30	Edoxabán	<90	30-49.9	2	0		0	1	0		0	13.3717	1.11431	13.3717	13.3717	12.8131	13.3717	0
593	594	73	hombre	FANoV	AVK/AC	AVK	Acenocumarol		no	76	1.77	23.75	0	2	2	no		no			53.2	no	no	Dabigatrán 150	Dabigatrán	<90	50-89,9	3	0		0	1	0		0	16.8542	1.40452	16.8542	16.8542	13.2074	16.8542	0
620	621	75	mujer	FANoV	AVK/AC	AVK	Acenocumarol		no	73	1.67	25.17	2	3	2	no		no			81.2	no	no	Edoxabán 60	Edoxabán	<90	50-89,9	4	0		0	1	0		0	12.9774	1.08145	12.9774	12.9774	3.44969	12.9774	0
632	633	86	hombre	FANoV	Naïf	Naïf			no	65	1.66	22.41	2	5	2	no		sí	Doble (AAS + clopidogrel)		58.2	no	no	Dabigatrán 110	Dabigatrán	<90	50-89,9	3	0		0	1	0		0	13.7331	1.14442	13.7331	13.7331	12.7474	13.7331	0
634	635	88	mujer	FANoV	Naïf	Naïf			no	74	1.56	28.46	2	7	3	sí	Amiodarona	no			45.9	sí	no	Dabigatrán 110	Dabigatrán	<90	30-49.9	2	0		0	1	0		0	16.0986	1.34155	16.0986	16.0986	5.4538	16.0986	0
657	658	69	hombre	FANoV	AVK/AC	AVK	Acenocumarol		no	79	1.75	24.69	1	3	3	no		no			98.7	no	no	Edoxabán 60	Edoxabán	>=90	90-109.9	3	0		0	1	0		0	14.4887	1.20739	14.4887	14.4887	10.3162	14.4887	0
662	663	76	mujer	FANoV	AVK/AC	AVK	Acenocumarol		no	77	1.55	29.62	2	6	2	no		no			60	no	no	Dabigatrán 150	Dabigatrán	<90	50-89,9	1	0		0	1	0		0	9.88912	0.824093	9.88912	9.88912	4.17248	9.88912	0
668	669	80	mujer	FANoV	AVK/AC	Otro ACOD		Dabigatrán	no	114	1.58	43.85	2	6	2	sí	Ácido Valproico	no			120.5	no	no	Edoxabán 60	Edoxabán	>=90	110-129.9	2	0		0	1	0		0	12.386	1.03217	12.386	12.386	6.20945	12.386	0
737	738	80	mujer	FANoV	AVK/AC	AVK	Acenocumarol		no	87	1.58	33.46	1	5	2	no		no			67	no	no	Edoxabán 60	Edoxabán	<90	50-89,9	4	0		0	1	0		0	12.1889	1.01574	12.1889	12.1889	6.57084	12.1889	0
763	764	83	hombre	FANoV	AVK/AC	Otro ACOD		Edoxabán	no	65.5	1.66	22.59	0	3	2	no		no			55.2	no	no	Apixabán 5	Apixabán	<90	50-89,9	4	0		0	1	0		0	11.6304	0.969199	11.6304	11.6304	0.262834	11.6304	0
807	808	83	mujer	FANoV	AVK/AC	AVK	Acenocumarol		no	66.5	1.63	25.58	1	5	2	no		no			29.7	no	no	Edoxabán 30	Edoxabán	<90	<30	3	0		0	1	0		0	10.5791	0.881588	10.5791	10.5791	1.70842	10.5791	0
839	840	85	hombre	FANoV	AVK/AC	AVK	Acenocumarol		no	80	1.72	27.59	2	5	2	no		no			37	no	no	Apixabán 2.5	Apixabán	<90	30-49.9	2	0		0	1	0		0	12.4846	1.04038	12.4846	12.4846	10.9405	12.4846	0
855	856	79	mujer	FANoV	AVK/AC	AVK	Acenocumarol		no	43	1.45	18.7	0	4	2	no		no			33.7	no	no	Apixabán 2.5	Apixabán	<90	30-49.9	1	0		0	1	0		0	11.9918	0.999316	11.9918	11.9918	7.8193	11.9918	0
949	950	67	hombre	FANoV	Naïf	Naïf			no	58	1.7	20	3	2	1	no		no			49.2	no	no	Edoxabán 30	Edoxabán	<90	30-49.9	4	0		0	1	0		0	5.68378	0.473648	5.68378	5.68378	1.9384	5.68378	0
951	952	61	mujer	FANoV	AVK/AC	AVK	Acenocumarol		no	99	1.68	34.14	2	2	2	no		no			114	no	sí	Edoxabán 60	Edoxabán	>=90	110-129.9	3	0		0	1	0		0	8.34497	0.695414	8.34497	8.34497	2.95688	8.34497	0
1013	1014	62	hombre	FANoV	AVK/AC	AVK	Acenocumarol		sí	65	1.7	22.41	4	4	2	no		no			73.4	no	no	Edoxabán 60	Edoxabán	<90	50-89,9	2	0		0	1	0		0	7.42505	0.618754	7.42505	7.42505	3.21971	7.42505	0
1123	1124	65	hombre	FANoV	AVK/AC	Otro ACOD		Dabigatrán	no	78	1.74	26.9	4	3	2	no		no			80.3	no	no	Apixabán 5	Apixabán	<90	50-89,9	2	0		0	1	0		0	2.10267	0.175222	2.10267	2.10267	0.361396	2.10267	0
1158	1159	76	mujer	FANoV	AVK/AC	AVK	Acenocumarol		no	54.5	1.59	20.96	0	4	2	sí	Levetiracetam	no			49.6	no	no	Rivaroxabán 15	Rivaroxabán	<90	30-49.9	1	0		0	1	0		0	3.25257	0.271047	3.25257	3.25257	2.56263	3.25257	0
684	685	80	hombre	FANoV	Naïf	Naïf			no	68	1.61	26.15	4	5	2	sí	Amiodarona	no			44.3	no	no	Apixabán 5	Apixabán	<90	30-49.9	3	0		0	1	0		0	9.3963	0.783025	9.3963	9.3963	6.43943	9.3963	0
23	23	88	hombre	FANoV	AVK/AC	AVK	Acenocumarol		no	78	1.75	24.38	1	5	3	no		no			40	sí	no	Edoxabán 30	Edoxabán	<90	30-49.9	3	0		0	0	1	2020-12-10	1	15.7043	1.30869	15.7043	15.7043	15.6715	15.7043	0
213	213	83	mujer	FANoV	AVK/AC	AVK	Acenocumarol		sí	72	1.52	31.3	3	5	3	no		no			30	no	no	Apixabán 2.5	Apixabán	<90	30-49.9	1	0		0	0	1	2019-12-15	1	1.31417	0.109514	1.31417	1.31417	1.28131	1.31417	0
386	386	87	hombre	FANoV	AVK/AC	AVK	Acenocumarol		no	60	1.73	20.69	1	3	1	no		no			52	no	no	Edoxabán 30	Edoxabán	<90	50-89,9	1	0		0	0	1	2020-08-06	1	6.04517	0.503765	6.04517	6.04517	0.952772	6.04517	0
828	829	84	hombre	FANoV	AVK/AC	Otro ACOD		Rivaroxabán	sí	72	1.67	24.83	5	6	4	no		sí	Otro	AAS 150mg/24h	45.5	no	sí	Apixabán 2.5	Apixabán	<90	30-49.9	2	0		0	0	1	2021-08-28	1	5.61807	0.468172	5.61807	5.61807	5.61807	5.61807	0
4	4	88	mujer	FANoV	AVK/AC	AVK	Acenocumarol		no	60.6	1.57	23.31	0	3	1	no		no			44.4	no	no	Edoxabán 30	Edoxabán	<90	30-49.9	3	0		0	0	1	2020-01-14	1	5.51951	0.459959	5.51951	5.51951	5.51951	5.51951	0
9	9	81	mujer	FAV	AVK/AC	AVK	Acenocumarol		no	71	1.63	27.31	1	5	2	no		no			41.6	no	no	Edoxabán 30	Edoxabán	<90	30-49.9	3	0		0	0	1	2020-12-29	1	16.9856	1.41547	16.9856	16.9856	16.9856	16.9856	0
12	12	92	mujer	FANoV	AVK/AC	AVK	Acenocumarol		no	55	1.45	23.91	2	4	1	no		no			51.1	no	no	Edoxabán 30	Edoxabán	<90	50-89,9	3	0		0	0	1	2020-06-09	1	10.2834	0.856947	10.2834	10.2834	10.2834	10.2834	0
19	19	73	mujer	FANoV	AVK/AC	AVK	Acenocumarol		no	44	1.5	19.13	1	3	2	no		no			69.6	no	no	Edoxabán 30	Edoxabán	<90	50-89,9	2	0		0	0	1	2020-01-18	1	4.99384	0.416153	4.99384	4.99384	4.99384	4.99384	0
36	36	84	hombre	FANoV	AVK/AC	AVK	Acenocumarol		no	78	1.75	24.38	0	2	1	sí	Amiodarona	no			53.2	no	no	Edoxabán 60	Edoxabán	<90	50-89,9	2	0		0	0	1	2020-07-04	1	10.3819	0.865161	10.3819	10.3819	10.3819	10.3819	0
69	69	87	mujer	FAV	AVK/AC	AVK	Acenocumarol		no	52	1.5	22.61	4	8	5	sí	Amiodarona	sí	Clopidogrel 75mg/24h		26.1	no	no	Apixabán 2.5	Apixabán	<90	<30	3	0		0	0	1	2020-03-27	1	6.76797	0.563997	6.76797	6.76797	6.76797	6.76797	0
85	85	86	mujer	FANoV	AVK/AC	AVK	Warfarina		no	75	1.6	28.85	5	5	2	no		no			48.3	no	no	Edoxabán 30	Edoxabán	<90	30-49.9	2	0		0	0	1	2020-01-17	1	4.27105	0.355921	4.27105	4.27105	4.27105	4.27105	0
88	88	90	hombre	FANoV	AVK/AC	AVK	Acenocumarol		no	90	1.76	28.13	0	2	1	no		no			59.6	no	no	Edoxabán 60	Edoxabán	<90	50-89,9	2	0		0	0	1	2020-02-05	1	4.86242	0.405202	4.86242	4.86242	4.86242	4.86242	0
92	92	86	mujer	FANoV	AVK/AC	AVK	Acenocumarol		no	49	1.55	18.85	2	5	2	sí	Diltiazem	no			56.8	no	no	Edoxabán 30	Edoxabán	<90	50-89,9	2	0		0	0	1	2020-09-29	1	12.6489	1.05407	12.6489	12.6489	12.6489	12.6489	0
116	116	88	mujer	FANoV	AVK/AC	AVK	Acenocumarol		no	66	1.58	25.38	2	5	2	no		no			51.3	no	no	Edoxabán 60	Edoxabán	<90	50-89,9	2	0		0	0	1	2020-05-02	1	7.49076	0.62423	7.49076	7.49076	7.49076	7.49076	0
128	128	66	mujer	FAV	Naïf	Naïf			sí	70	1.64	26.92	2	4	1	no		no			48.2	no	sí	Apixabán 5	Apixabán	<90	30-49.9	2	0		0	0	1	2021-08-05	1	22.538	1.87817	22.538	22.538	22.538	22.538	0
155	155	81	hombre	FANoV	AVK/AC	AVK	Acenocumarol		no	88	1.65	30.34	4	4	2	sí	Amiodarona	no			47.1	no	no	Edoxabán 30	Edoxabán	<90	30-49.9	5	0		0	0	1	2021-06-06	1	20.1068	1.67556	20.1068	20.1068	20.1068	20.1068	0
166	166	83	hombre	FANoV	AVK/AC	AVK	Acenocumarol		no	109	1.62	41.92	3	5	2	no		no			98.1	no	no	Edoxabán 60	Edoxabán	>=90	90-109.9	2	0		0	0	1	2020-03-28	1	5.65092	0.47091	5.65092	5.65092	5.65092	5.65092	0
228	228	82	hombre	FANoV	AVK/AC	AVK	Acenocumarol		sí	72	1.55	27.69	2	5	2	no		no			56.3	sí	sí	Dabigatrán 110	Dabigatrán	<90	50-89,9	1	0		0	0	1	2020-09-24	1	10.5462	0.87885	10.5462	10.5462	10.5462	10.5462	0
229	229	73	mujer	FANoV	AVK/AC	AVK	Acenocumarol		no	60	1.55	23.08	0	3	2	no		no			79.1	no	no	Rivaroxabán 20	Rivaroxabán	<90	50-89,9	2	0		0	0	1	2020-02-10	1	3.0883	0.257358	3.0883	3.0883	3.0883	3.0883	0
239	239	89	hombre	FANoV	AVK/AC	AVK	Acenocumarol		sí	61	1.65	21.03	0	3	2	sí	Diltiazem	no			36.9	no	no	Apixabán 2.5	Apixabán	<90	30-49.9	2	0		0	0	1	2020-12-23	1	13.306	1.10883	13.306	13.306	13.306	13.306	0
245	245	88	mujer	FANoV	AVK/AC	AVK	Acenocumarol		no	70	1.63	26.92	1	5	2	no		no			33.6	no	no	Edoxabán 30	Edoxabán	<90	30-49.9	2	0		0	0	1	2020-06-06	1	6.70226	0.558522	6.70226	6.70226	6.70226	6.70226	0
255	255	79	mujer	FANoV	AVK/AC	AVK	Acenocumarol		no	61	1.65	21.03	2	5	2	no		no			50	no	no	Edoxabán 30	Edoxabán	<90	50-89,9	5	0		0	0	1	2021-10-10	1	22.7023	1.89185	22.7023	22.7023	22.7023	22.7023	0
261	261	89	mujer	FANoV	AVK/AC	AVK	Acenocumarol		no	51	1.47	22.17	2	5	2	sí	amiodarona 200mg , 5d/setmana	no			52	no	no	Edoxabán 30	Edoxabán	<90	50-89,9	2	0		0	0	1	2020-03-23	1	4.04107	0.336756	4.04107	4.04107	4.04107	4.04107	0
268	268	86	hombre	FANoV	AVK/AC	AVK	Warfarina		no	66	1.62	25.38	5	4	3	no		no			43.4	no	no	Edoxabán 30	Edoxabán	<90	30-49.9	4	0		0	0	1	2021-05-26	1	18.0041	1.50034	18.0041	18.0041	18.0041	18.0041	0
275	275	85	hombre	FANoV	AVK/AC	AVK	Acenocumarol		no	83	1.85	23.06	2	4	2	no		no			45	no	no	Edoxabán 30	Edoxabán	<90	30-49.9	4	0		0	0	1	2021-03-12	1	15.5072	1.29227	15.5072	15.5072	15.5072	15.5072	0
299	299	88	hombre	FANoV	Naïf	Naïf			no	72	1.8	22.5	3	6	3	no		no			45.2	sí	no	Edoxabán 30	Edoxabán	<90	30-49.9	3	0		0	0	1	2020-12-19	1	12.4846	1.04038	12.4846	12.4846	12.4846	12.4846	0
306	306	82	hombre	FANoV	AVK/AC	AVK	Acenocumarol		no	59	1.6	22.69	4	6	4	sí	Amiodarona 200mg/dia	no			32	no	no	Edoxabán 30	Edoxabán	<90	30-49.9	3	0		0	0	1	2020-09-01	1	8.73922	0.728268	8.73922	8.73922	8.73922	8.73922	0
327	327	85	hombre	FANoV	AVK/AC	AVK	Acenocumarol		sí	70	1.74	24.14	3	5	2	no		no			66	no	sí	Apixabán 5	Apixabán	<90	50-89,9	2	0		0	0	1	2020-05-10	1	4.73101	0.394251	4.73101	4.73101	4.73101	4.73101	0
328	328	88	mujer	FANoV	Naïf	Naïf			no	79	1.5	34.35	3	7	2	no		no			48	no	no	Edoxabán 30	Edoxabán	<90	30-49.9	2	0		0	0	1	2020-10-22	1	10.1191	0.843258	10.1191	10.1191	10.1191	10.1191	0
346	346	81	mujer	FANoV	AVK/AC	AVK	Acenocumarol		sí	66	1.58	25.38	4	9	3	no		no			25.9	no	no	Apixabán 2.5	Apixabán	<90	<30	1	0		0	0	1	2020-05-10	1	3.81109	0.317591	3.81109	3.81109	3.81109	3.81109	0
355	355	97	hombre	FANoV	AVK/AC	Otro ACOD		Edoxabán	no	72	1.65	24.83	0	3	2	no		no			33	no	no	Apixabán 2.5	Apixabán	<90	30-49.9	2	0		0	0	1	2020-11-10	1	9.79055	0.81588	9.79055	9.79055	9.79055	9.79055	0
358	358	82	hombre	FANoV	AVK/AC	AVK	Acenocumarol		no	78	1.7	26.9	5	5	3	no		no			35.5	no	sí	Apixabán 2.5	Apixabán	<90	30-49.9	2	0		0	0	1	2021-10-12	1	20.731	1.72758	20.731	20.731	20.731	20.731	0
370	370	84	mujer	FANoV	AVK/AC	AVK	Acenocumarol		no	52	1.7	17.93	1	4	2	no		no			36	no	no	Edoxabán 30	Edoxabán	<90	30-49.9	5	0		0	0	1	2021-04-17	1	14.7515	1.2293	14.7515	14.7515	14.7515	14.7515	0
376	376	90	hombre	FANoV	Naïf	Naïf			no	65	1.62	25	4	7	3	no		no			32.7	sí	no	Apixabán 2.5	Apixabán	<90	30-49.9	1	0		0	0	1	2021-02-09	1	12.3532	1.02943	12.3532	12.3532	12.3532	12.3532	0
377	377	76	mujer	FANoV	AVK/AC	AVK	Acenocumarol		no	103	1.63	39.62	0	4	2	no		no			86.5	no	no	Dabigatrán 150	Dabigatrán	<90	50-89,9	2	0		0	0	1	2022-01-09	1	23.3265	1.94387	23.3265	23.3265	23.3265	23.3265	0
382	382	76	hombre	FANoV	Naïf	Naïf			no	78	1.71	26.9	3	4	4	no		sí	AAS 100mg/24h		92.4	no	sí	Apixabán 5	Apixabán	>=90	90-109.9	1	0		0	0	1	2020-11-10	1	9.3306	0.77755	9.3306	9.3306	9.3306	9.3306	0
383	383	86	mujer	FANoV	AVK/AC	AVK	Acenocumarol		no	44	1.59	16.92	4	5	2	no		no			38	sí	no	Edoxabán 30	Edoxabán	<90	30-49.9	1	0		0	0	1	2020-07-20	1	5.51951	0.459959	5.51951	5.51951	5.51951	5.51951	0
400	400	85	mujer	FANoV	AVK/AC	AVK	Acenocumarol		no	76	1.7	26.21	1	5	2	no		no			64	no	no	Edoxabán 60	Edoxabán	<90	50-89,9	3	0		0	0	1	2021-05-23	1	15.4743	1.28953	15.4743	15.4743	15.4743	15.4743	0
403	403	90	mujer	FANoV	Naïf	Naïf			no	50	1.47	21.74	1	6	3	no		no			33.9	sí	no	Edoxabán 30	Edoxabán	<90	30-49.9	2	0		0	0	1	2021-03-10	1	12.9117	1.07598	12.9117	12.9117	12.9117	12.9117	0
405	405	79	mujer	FANoV	AVK/AC	AVK	Acenocumarol		no	47	1.41	23.5	2	5	2	no		no			31.1	no	no	Edoxabán 30	Edoxabán	<90	30-49.9	7	0		0	0	1	2021-08-16	1	18.1355	1.51129	18.1355	18.1355	18.1355	18.1355	0
440	440	68	hombre	FANoV	Naïf	Naïf			no	70	1.7	24.14	3	6	4	no		sí	AAS 100mg/24h		74.5	sí	no	Dabigatrán 150	Dabigatrán	<90	50-89,9	1	0		0	0	1	2021-05-22	1	14.7515	1.2293	14.7515	14.7515	14.7515	14.7515	0
441	441	90	hombre	FANoV	Naïf	Naïf			no	61	1.63	23.46	5	7	4	no		sí	Clopidogrel 75mg/24h		21.4	sí	no	Apixabán 2.5	Apixabán	<90	<30	1	0		0	0	1	2020-12-22	1	9.79055	0.81588	9.79055	9.79055	9.79055	9.79055	0
515	516	84	mujer	FANoV	AVK/AC	AVK	Acenocumarol		no	60	1.5	26.09	0	3	1	no		no			25	no	no	Edoxabán 30	Edoxabán	<90	<30	4	0		0	0	1	2021-12-08	1	16.1643	1.34702	16.1643	16.1643	16.1643	16.1643	0
533	534	65	hombre	FANoV	Naïf	Naïf			no	84	1.7	28.97	3	3	3	sí	Amiodarona	no			132.6	no	sí	Rivaroxabán 20	Rivaroxabán	>=90	130-149.9	1	0		0	0	1	2021-05-10	1	8.64066	0.720055	8.64066	8.64066	8.64066	8.64066	0
552	553	89	hombre	FANoV	Naïf	Naïf			no	68	1.59	26.15	5	4	2	no		no			36	no	no	Edoxabán 30	Edoxabán	<90	30-49.9	2	0		0	0	1	2020-12-04	1	3.21971	0.268309	3.21971	3.21971	3.21971	3.21971	0
583	584	71	mujer	FANoV	AVK/AC	AVK	Acenocumarol		no	85	1.42	42.5	1	4	3	sí	Amiodarona	no			58.2	no	no	Edoxabán 30	Edoxabán	<90	50-89,9	1	0		0	0	1	2020-12-11	1	2.62834	0.219028	2.62834	2.62834	2.62834	2.62834	0
612	613	90	mujer	FANoV	AVK/AC	AVK	Acenocumarol		no	41	1.58	15.77	1	5	2	no		no			16	no	no	Apixabán 2.5	Apixabán	<90	<30	2	0		0	0	1	2022-01-08	1	14.8501	1.23751	14.8501	14.8501	14.8501	14.8501	0
651	652	73	hombre	FANoV	AVK/AC	AVK	Acenocumarol		no	67	1.68	23.1	0	2	2	no		no			85.4	no	no	Apixabán 5	Apixabán	<90	50-89,9	2	0		0	0	1	2021-06-23	1	7.35934	0.613279	7.35934	7.35934	7.35934	7.35934	0
672	673	92	hombre	FANoV	AVK/AC	AVK	Acenocumarol		no	60	1.73	20.69	4	5	2	no		no			35.4	no	no	Edoxabán 30	Edoxabán	<90	30-49.9	1	0		0	0	1	2021-05-06	1	5.35524	0.44627	5.35524	5.35524	5.35524	5.35524	0
697	698	84	mujer	FANoV	Naïf	Naïf			no	46	1.49	20	2	6	2	no		no			46.1	sí	no	Apixabán 2.5	Apixabán	<90	30-49.9	2	0		0	0	1	2021-07-12	1	6.99795	0.583162	6.99795	6.99795	6.99795	6.99795	0
805	806	88	hombre	FANoV	AVK/AC	AVK	Acenocumarol		no	61	1.63	23.46	0	3	2	no		no			40	no	no	Edoxabán 30	Edoxabán	<90	30-49.9	2	0		0	0	1	2021-08-22	1	5.8152	0.4846	5.8152	5.8152	5.8152	5.8152	0
901	902	75	hombre	FANoV	AVK/AC	AVK	Acenocumarol		no	81	1.72	27.93	1	3	3	no		no			64.1	no	sí	Edoxabán 60	Edoxabán	<90	50-89,9	1	0		0	0	1	2021-10-31	1	6.27515	0.52293	6.27515	6.27515	6.27515	6.27515	0
958	959	89	hombre	ETEV	AVK/AC	AVK	Acenocumarol		sí	115	1.85	31.94	1	6	4	no		no			92.6	no	sí	Apixabán 5	Apixabán	>=90	90-109.9	1	0		0	0	1	2022-01-22	1	7.85216	0.654346	7.85216	7.85216	7.85216	7.85216	0
977	978	73	hombre	FANoV	Naïf	Naïf			no	160	1.77	50	4	3	2	no		no			186.1	no	no	Edoxabán 60	Edoxabán	>=90	>=150	1	0		0	0	1	2021-12-15	1	6.04517	0.503765	6.04517	6.04517	6.04517	6.04517	0
983	984	74	mujer	FANoV	Naïf	Naïf			no	52	1.58	20	4	4	2	sí	Amiodarona	no			48.8	no	no	Edoxabán 30	Edoxabán	<90	30-49.9	2	0		0	0	1	2021-10-20	1	4.07392	0.339493	4.07392	4.07392	4.07392	4.07392	0
1028	1029	68	mujer	FANoV	AVK/AC	Otro ACOD		Apixabán	no	69	1.61	26.54	3	2	2	no		no			67.4	no	sí	Edoxabán 60	Edoxabán	<90	50-89,9	2	0		0	0	1	2022-01-08	1	5.61807	0.468172	5.61807	5.61807	5.61807	5.61807	0
1032	1033	77	hombre	FANoV	AVK/AC	AVK	Acenocumarol		no	62	1.66	21.38	4	4	2	no		no			74.3	no	no	Edoxabán 60	Edoxabán	<90	50-89,9	1	0		0	0	1	2021-08-27	1	1.18275	0.0985626	1.18275	1.18275	1.18275	1.18275	0
1122	1123	81	mujer	FANoV	AVK/AC	AVK	Acenocumarol		no	70	1.54	30.43	2	5	2	sí	Micofelonato mofetil	no			45.2	no	no	Apixabán 5	Apixabán	<90	30-49.9	1	0		0	0	1	2021-12-13	1	0.788501	0.0657084	0.788501	0.788501	0.788501	0.788501	0
1129	1130	68	mujer	FANoV	Naïf	Naïf			no	42	1.52	18.26	3	2	2	sí	Trazodona, Venlafaxina	no			36.8	no	sí	Apixabán 2.5	Apixabán	<90	30-49.9	1	0		0	0	1	2021-12-22	1	0.854209	0.0711841	0.854209	0.854209	0.854209	0.854209	0
317	317	75	hombre	FANoV	Naïf	Naïf			no	75.5	1.7	26.03	5	4	4	no		no			25.1	sí	no	Apixabán 2.5	Apixabán	<90	<30	1	0		0	0	0		1	20.5339	1.71116	20.5339	20.5339	20.5339	20.5339	0
22	22	82	hombre	FANoV	AVK/AC	AVK	Acenocumarol		no	80	1.65	27.59	1	5	3	no		no			68.6	no	no	Edoxabán 60	Edoxabán	<90	50-89,9	1	0		0	0	0		1	2.13552	0.17796	2.13552	2.13552	2.13552	2.13552	0
57	57	83	mujer	FANoV	AVK/AC	AVK	Acenocumarol		sí	67	1.6	25.77	1	6	3	no		no			57.1	sí	no	Apixabán 5	Apixabán	<90	50-89,9	2	0		0	0	0		1	3.64682	0.303901	3.64682	3.64682	3.64682	3.64682	0
75	75	90	mujer	FANoV	Naïf	Naïf			no	56	1.55	21.54	1	4	2	no		no			39.4	no	sí	Edoxabán 30	Edoxabán	<90	30-49.9	2	0		0	0	0		1	13.3717	1.11431	13.3717	13.3717	13.3717	13.3717	0
150	150	85	mujer	FANoV	AVK/AC	AVK	Warfarina		no	45.5	1.54	19.78	0	4	2	no		no			41	no	no	Apixabán 2.5	Apixabán	<90	30-49.9	1	0		0	0	0		1	4.10678	0.342231	4.10678	4.10678	4.10678	4.10678	0
172	172	84	hombre	FANoV	AVK/AC	AVK	Acenocumarol		no	71	1.62	27.31	0	3	2	no		no			62.5	no	no	Edoxabán 60	Edoxabán	<90	50-89,9	2	0		0	0	0		1	1.77413	0.147844	1.77413	1.77413	1.77413	1.77413	0
276	276	93	hombre	FANoV	AVK/AC	AVK	Acenocumarol		no	82	1.62	31.54	1	4	2	no		no			41.8	no	no	Edoxabán 30	Edoxabán	<90	30-49.9	2	0		0	0	0		1	6.40657	0.533881	6.40657	6.40657	6.40657	6.40657	0
308	308	86	mujer	FANoV	AVK/AC	Otro ACOD		Edoxabán	no	69	1.6	26.54	0	4	2	sí	Amiodarona	no			43.1	no	no	Apixabán 2.5	Apixabán	<90	30-49.9	2	0		0	0	0		1	24.9692	2.08077	24.9692	24.9692	24.9692	24.9692	0
381	381	58	hombre	FANoV	Naïf	Naïf			no	85	1.9	23.61	0	1	1	no		no			77.4	no	no	Rivaroxabán 20	Rivaroxabán	<90	50-89,9	1	0		0	0	0		1	19.2526	1.60438	19.2526	19.2526	19.2526	19.2526	0
404	404	81	mujer	FANoV	AVK/AC	AVK	Warfarina		no	71	1.6	27.31	0	3	1	no		no			48.5	no	no	Apixabán 5	Apixabán	<90	30-49.9	2	0		0	0	0		1	0.295688	0.0246407	0.295688	0.295688	0.295688	0.295688	0
436	436	86	hombre	FANoV	AVK/AC	AVK	Acenocumarol		sí	76	1.65	26.21	5	7	4	no		no			45.2	sí	sí	Edoxabán 30	Edoxabán	<90	30-49.9	4	0		0	0	0		1	19.0883	1.59069	19.0883	19.0883	19.0883	19.0883	0
464	464	63	hombre	FANoV	Naïf	Naïf			no	70	1.7	24.14	0	0	0	no		no			34.8	no	no	Apixabán 5	Apixabán	<90	30-49.9	1	0		0	0	0		1	17.9713	1.4976	17.9713	17.9713	17.9713	17.9713	0
488	488	77	mujer	FANoV	Naïf	Naïf			sí	57	1.55	21.92	0	4	3	no		no			53.7	no	sí	Edoxabán 30	Edoxabán	<90	50-89,9	3	0		0	0	0		1	17.7084	1.4757	17.7084	17.7084	17.7084	17.7084	0
497	498	53	mujer	ETEV	Naïf	Naïf			no	76	1.68	26.21	0	1	0	no		no			98.8	no	no	Rivaroxabán 20	Rivaroxabán	>=90	90-109.9	1	0		0	0	0		1	14.2259	1.18549	14.2259	14.2259	14.2259	14.2259	0
549	550	80	hombre	FANoV	Naïf	Naïf			no	62	1.65	21.38	3	4	2	sí	Amiodarona	no			18.1	no	sí	Apixabán 2.5	Apixabán	<90	<30	3	0		0	0	0		1	11.039	0.919918	11.039	11.039	11.039	11.039	0
573	574	59	hombre	FANoV	Naïf	Naïf			no	95	1.88	26.39	3	1	0	no		no			114.9	no	no	Dabigatrán 150	Dabigatrán	>=90	110-129.9	3	0		0	0	0		1	10.0534	0.837782	10.0534	10.0534	10.0534	10.0534	0
785	786	70	hombre	FANoV	Naïf	Naïf			no	73	1.66	25.17	1	3	2	no		no			87.6	no	no	Edoxabán 60	Edoxabán	<90	50-89,9	3	0		0	0	0		1	11.2361	0.936345	11.2361	11.2361	11.2361	11.2361	0
797	798	74	hombre	FANoV	AVK/AC	AVK	Acenocumarol		no	98	1.7	33.79	6	5	2	no		no			39.4	no	no	Edoxabán 60	Edoxabán	<90	30-49.9	1	0		0	0	0		1	5.12526	0.427105	5.12526	5.12526	5.12526	5.12526	0
816	817	63	hombre	FANoV	Naïf	Naïf			no	91	1.67	31.38	0	1	2	no		no			80.4	no	sí	Dabigatrán 150	Dabigatrán	<90	50-89,9	1	0		0	0	0		1	10.4148	0.867899	10.4148	10.4148	10.4148	10.4148	0
834	835	81	mujer	FANoV	AVK/AC	Otro ACOD		Edoxabán	no	84	1.6	32.31	2	6	2	sí	Amiodarona	no			73.1	no	no	Rivaroxabán 20	Rivaroxabán	<90	50-89,9	1	0		0	0	0		1	0.328542	0.0273785	0.328542	0.328542	0.328542	0.328542	0
844	845	75	hombre	FANoV	AVK/AC	Otro ACOD		Apixabán	no	79	1.68	27.24	2	4	3	no		sí	AAS 100mg/24h		58	no	no	Edoxabán 60	Edoxabán	<90	50-89,9	1	0		0	0	0		1	10.3162	0.859685	10.3162	10.3162	10.3162	10.3162	0
910	911	77	hombre	FANoV	Naïf	Naïf			sí	70	1.68	24.14	2	5	5	no		sí	AAS 100mg/24h		100.4	sí	sí	Dabigatrán 110	Dabigatrán	>=90	90-109.9	1	0		0	0	0		1	8.90349	0.741958	8.90349	8.90349	8.90349	8.90349	0
963	964	63	hombre	FANoV	Naïf	Naïf			no	93	1.5	40.43	2	3	1	no		no			54.7	no	no	Apixabán 5	Apixabán	<90	50-89,9	3	0		0	0	0		1	9.59343	0.799452	9.59343	9.59343	9.59343	9.59343	0
974	975	77	hombre	FANoV	AVK/AC	AVK	Acenocumarol		sí	59	1.63	22.69	0	5	4	no		no			61.5	no	sí	Edoxabán 30	Edoxabán	<90	50-89,9	1	0		0	0	0		1	6.20945	0.517454	6.20945	6.20945	6.20945	6.20945	0
1068	1069	77	mujer	FANoV	Naïf	Naïf			no	57	1.65	19.66	5	6	5	no		no			58.9	sí	sí	Apixabán 5	Apixabán	<90	50-89,9	1	0		0	0	0		1	3.97536	0.33128	3.97536	3.97536	3.97536	3.97536	0
1075	1076	71	mujer	FAV	AVK/AC	AVK	Acenocumarol		sí	67	1.61	25.77	2	5	3	no		no			65	no	sí	Edoxabán 30	Edoxabán	<90	50-89,9	1	0		0	0	0		1	0.328542	0.0273785	0.328542	0.328542	0.328542	0.328542	0
1087	1088	78	mujer	FANoV	AVK/AC	AVK	Acenocumarol		sí	85	1.55	32.69	0	4	2	no		no			58.2	no	sí	Edoxabán 60	Edoxabán	<90	50-89,9	2	0		0	0	0		1	2.98973	0.249144	2.98973	2.98973	2.98973	2.98973	0
180	180	88	mujer	FANoV	AVK/AC	AVK	Acenocumarol		no	64	1.49	27.83	3	8	3	no		no			41.4	sí	no	Edoxabán 30	Edoxabán	<90	30-49.9	5	0		0	0	0		0	28.4846	2.37372	28.4846	28.4846	14.2587	28.4846	0
232	232	78	hombre	FANoV	AVK/AC	AVK	Acenocumarol		no	68	1.6	26.15	0	3	2	no		no			65.5	no	no	Edoxabán 60	Edoxabán	<90	50-89,9	3	0		0	0	0		0	23.3265	1.94387	23.3265	23.3265	4.59959	23.3265	0
248	248	81	mujer	FANoV	AVK/AC	AVK	Acenocumarol		no	65	1.56	25	0	4	2	no		no			51.5	no	no	Edoxabán 60	Edoxabán	<90	50-89,9	5	0		0	0	0		0	22.4723	1.87269	22.4723	22.4723	0.131417	22.4723	0
257	257	81	mujer	FANoV	AVK/AC	AVK	Acenocumarol		no	42	1.5	18.26	2	5	2	no		no			64	no	no	Edoxabán 30	Edoxabán	<90	50-89,9	4	0		0	0	0		0	20.2382	1.68652	20.2382	20.2382	9.49487	20.2382	0
607	608	77	mujer	FANoV	AVK/AC	AVK	Acenocumarol		no	65	1.67	22.41	0	3	1	no		no			55.6	no	no	Edoxabán 60	Edoxabán	<90	50-89,9	4	0		0	0	0		0	16.9528	1.41273	16.9528	16.9528	11.2033	16.9528	0
624	625	76	hombre	FANoV	Naïf	Naïf			no	75	1.75	23.44	4	6	3	sí	Amiodarona	no			63.5	sí	no	Edoxabán 60	Edoxabán	<90	50-89,9	4	0		0	0	0		0	13.7002	1.14168	13.7002	13.7002	6.70226	13.7002	0
679	680	80	mujer	FANoV	Naïf	Naïf			no	66	1.67	22.76	0	6	3	sí	Levetiracetam	no			57.7	no	no	Edoxabán 60	Edoxabán	<90	50-89,9	3	0		0	0	0		0	15.77	1.31417	15.77	15.77	4.92813	15.77	0
482	482	74	hombre	FANoV	AVK/AC	AVK	Acenocumarol		no	95	1.73	32.76	0	2	2	no		no			79	no	no	Edoxabán 60	Edoxabán	<90	50-89,9	2	0		0	0	0		0	11.9589	0.996578	11.9589	11.9589	11.9589	11.9589	0
919	920	78	mujer	FANoV	AVK/AC	Otro ACOD		Apixabán	no	66	1.52	28.7	0	4	2	no		no			62.7	no	no	Edoxabán 60	Edoxabán	<90	50-89,9	1	0		0	0	0		0	8.64066	0.720055	8.64066	8.64066	8.64066	8.64066	0
1014	1015	74	mujer	FANoV	AVK/AC	AVK	Acenocumarol		sí	62	1.6	23.85	1	5	2	no		no			67.1	no	no	Edoxabán 60	Edoxabán	<90	50-89,9	1	0		0	0	0		0	6.40657	0.533881	6.40657	6.40657	6.40657	6.40657	0
446	446	71	mujer	FANoV	AVK/AC	AVK	Acenocumarol		no	71	1.52	30.87	3	7	4	no		no			50.3	sí	sí	Edoxabán 60	Edoxabán	<90	50-89,9	4	0		0	0	0		0	16.5585	1.37988	16.5585	16.5585	16.5585	16.5585	0
728	729	68	hombre	ETEV	Naïf	Naïf			no	78	1.8	24.38	2	2	2	sí	Dexametasona	no			79.6	no	no	Edoxabán 60	Edoxabán	<90	50-89,9	1	0		0	0	0		0	4.92813	0.410678	4.92813	4.92813	4.92813	4.92813	0
779	780	65	hombre	FANoV	Naïf	Naïf			no	72	1.8	22.5	1	3	2	sí	Amiodarona	no			89.3	sí	no	Dabigatrán 150	Dabigatrán	<90	50-89,9	2	0		0	0	0		0	4.86242	0.405202	4.86242	4.86242	4.86242	4.86242	0
878	879	63	hombre	FANoV	AVK/AC	AVK	Acenocumarol		no	89	1.65	30.69	4	2	2	no		sí	AAS 100mg/24h		86.5	no	no	Edoxabán 60	Edoxabán	<90	50-89,9	2	0		0	0	0		0	6.76797	0.563997	6.76797	6.76797	6.76797	6.76797	0
955	956	81	mujer	FANoV	AVK/AC	AVK	Acenocumarol		no	72	1.53	31.3	2	5	2	no		no			46.4	no	no	Edoxabán 30	Edoxabán	<90	30-49.9	1	0		0	0	0		0	0.657084	0.054757	0.657084	0.657084	0.657084	0.657084	0
1094	1095	43	mujer	ETEV	Naïf	Naïf			no	78	1.62	30	0	1	0	no		no			105.1	no	no	Edoxabán 60	Edoxabán	>=90	90-109.9	1	0		0	0	0		0	3.02259	0.251882	3.02259	3.02259	3.02259	3.02259	0
687	688	68	hombre	FANoV	Naïf	Naïf			no	112	1.81	35	1	3	3	sí	Amiodarona	sí	Otro	Triflusal 300 mg/12 h	136.6	no	no	Edoxabán 60	Edoxabán	>=90	130-149.9	3	0		0	0	0		0	13.2731	1.10609	13.2731	13.2731	13.2731	13.2731	0
771	772	91	hombre	FANoV	AVK/AC	AVK	Acenocumarol		no	62	1.64	23.85	2	5	3	no		sí	Otro	Cilostazol	28.3	sí	no	Apixabán 2.5	Apixabán	<90	<30	1	0		0	0	0		0	9.19918	0.766598	9.19918	9.19918	9.19918	9.19918	0
1042	1043	57	hombre	FANoV	Naïf	Naïf			no	85	1.76	26.56	2	2	2	no		sí	Otro	AAS y Ticagrelor	77.8	no	no	Edoxabán 60	Edoxabán	<90	50-89,9	1	0		0	0	0		0	1.60986	0.134155	1.60986	1.60986	1.60986	1.60986	0
1009	1010	65	mujer	FANoV	Naïf	Naïf			no	54	1.55	20.77	4	8	4	no		sí	Otro	AAS + Ticagrelor	70.3	sí	no	Edoxabán 60	Edoxabán	<90	50-89,9	1	0		0	0	0		0	1.97125	0.164271	1.97125	1.97125	1.97125	1.97125	0
1	1	70	mujer	ETEV	AVK/AC	AVK	Acenocumarol		no	72	1.61	27.69	2	2	1	no		no			64.5	no	no	Edoxabán 60	Edoxabán	<90	50-89,9	4	0		0	0	0		0	23.7536	1.97947	23.7536	23.7536	23.7536	23.7536	0
2	2	68	hombre	FANoV	AVK/AC	AVK	Acenocumarol		no	60	1.69	20.69	5	2	1	no		no			75	no	no	Edoxabán 30	Edoxabán	<90	50-89,9	5	0		0	0	0		0	29.4045	2.45038	29.4045	29.4045	29.4045	29.4045	0
5	5	81	hombre	FANoV	AVK/AC	AVK	Acenocumarol		no	77	1.67	26.55	1	3	2	sí	AMIODARONA 200mg (3d/semana)	no			45.7	no	no	Edoxabán 30	Edoxabán	<90	30-49.9	4	0		0	0	0		0	31.8357	2.65298	31.8357	31.8357	31.8357	31.8357	0
7	7	72	hombre	FANoV	AVK/AC	AVK	Acenocumarol		no	90	1.75	28.13	1	3	2	no		no			93.4	no	no	Edoxabán 60	Edoxabán	>=90	90-109.9	4	0		0	0	0		0	26.0205	2.16838	26.0205	26.0205	26.0205	26.0205	0
8	8	74	hombre	FANoV	AVK/AC	AVK	Acenocumarol		no	80.5	1.78	25.16	1	2	2	no		no			101.9	no	no	Edoxabán 60	Edoxabán	>=90	90-109.9	4	0		0	0	0		0	31.8357	2.65298	31.8357	31.8357	31.8357	31.8357	0
10	10	92	mujer	FANoV	AVK/AC	AVK	Acenocumarol		no	87	1.54	37.83	1	5	2	no		no			37.6	no	no	Edoxabán 30	Edoxabán	<90	30-49.9	4	0		0	0	0		0	29.3717	2.44764	29.3717	29.3717	29.3717	29.3717	0
11	11	76	mujer	FANoV	AVK/AC	AVK	Acenocumarol		sí	59.8	1.55	23	0	4	2	sí	Verapamilo 180, 1/24h	no			83.7	no	no	Edoxabán 30	Edoxabán	<90	50-89,9	4	0		0	0	0		0	31.77	2.6475	31.77	31.77	31.77	31.77	0
13	13	87	mujer	FANoV	AVK/AC	AVK	Warfarina		no	49.5	1.53	21.52	0	3	1	no		no			77.4	no	no	Edoxabán 30	Edoxabán	<90	50-89,9	4	0		0	0	0		0	27.5318	2.29432	27.5318	27.5318	27.5318	27.5318	0
16	16	75	hombre	FANoV	AVK/AC	Otro ACOD		Rivaroxabán	no	74	1.66	25.52	3	5	3	sí	Amiodarona	sí	AAS 100mg/24h		51.4	no	no	Edoxabán 30	Edoxabán	<90	50-89,9	5	0		0	0	0		0	27.9918	2.33265	27.9918	27.9918	27.9918	27.9918	0
17	17	70	hombre	FANoV	AVK/AC	AVK	Acenocumarol		no	84	1.72	28.97	0	2	2	no		no			63.3	no	no	Edoxabán 60	Edoxabán	<90	50-89,9	4	0		0	0	0		0	25.692	2.141	25.692	25.692	25.692	25.692	0
18	18	79	mujer	FANoV	AVK/AC	AVK	Warfarina		no	68	1.54	29.57	0	4	2	no		no			29.9	no	no	Apixabán 2.5	Apixabán	<90	<30	3	0		0	0	0		0	24.9035	2.07529	24.9035	24.9035	24.9035	24.9035	0
20	20	75	hombre	FANoV	AVK/AC	AVK	Acenocumarol		no	47.5	1.6	18.27	1	3	3	sí	Amiodarona	sí	AAS 100mg/24h		38.7	no	no	Apixabán 2.5	Apixabán	<90	30-49.9	6	0		0	0	0		0	29.306	2.44216	29.306	29.306	29.306	29.306	0
21	21	72	hombre	FANoV	AVK/AC	AVK	Acenocumarol		no	61	1.62	23.46	2	3	2	sí	Amiodarona	no			34.3	no	no	Edoxabán 30	Edoxabán	<90	30-49.9	3	0		0	0	0		0	28.8131	2.4011	28.8131	28.8131	28.8131	28.8131	0
24	24	83	hombre	FANoV	AVK/AC	AVK	Acenocumarol		no	80	1.75	25	0	3	2	no		no			46.2	no	no	Edoxabán 30	Edoxabán	<90	30-49.9	5	0		0	0	0		0	28.7474	2.39562	28.7474	28.7474	28.7474	28.7474	0
26	26	80	mujer	FAV	AVK/AC	AVK	Acenocumarol		no	76	1.43	38	3	7	3	no		sí	AAS 100mg/24h		42.4	no	no	Apixabán 2.5	Apixabán	<90	30-49.9	2	0		0	0	0		0	25.9548	2.1629	25.9548	25.9548	25.9548	25.9548	0
27	27	77	hombre	FANoV	AVK/AC	AVK	Acenocumarol		no	60	1.6	23.08	4	8	4	no		sí	AAS 100mg/24h		54.1	sí	no	Edoxabán 30	Edoxabán	<90	50-89,9	5	0		0	0	0		0	28.8131	2.4011	28.8131	28.8131	28.8131	28.8131	0
28	28	84	hombre	FANoV	AVK/AC	AVK	Warfarina		sí	64	1.6	24.62	2	5	4	sí	Amiodarona	no			38.9	no	sí	Edoxabán 30	Edoxabán	<90	30-49.9	5	0		0	0	0		0	27.4004	2.28337	27.4004	27.4004	27.4004	27.4004	0
29	29	79	mujer	FANoV	AVK/AC	AVK	Acenocumarol		no	60	1.58	23.08	1	5	2	no		no			67	no	no	Edoxabán 60	Edoxabán	<90	50-89,9	4	0		0	0	0		0	27.6304	2.30253	27.6304	27.6304	27.6304	27.6304	0
30	30	70	hombre	FANoV	AVK/AC	AVK	Acenocumarol		no	69	1.58	26.54	0	2	2	no		no			48.6	no	no	Edoxabán 30	Edoxabán	<90	30-49.9	5	0		0	0	0		0	26.0205	2.16838	26.0205	26.0205	26.0205	26.0205	0
31	31	78	mujer	FANoV	AVK/AC	AVK	Acenocumarol		no	70	1.6	26.92	1	5	2	no		no			75.4	no	no	Edoxabán 60	Edoxabán	<90	50-89,9	4	0		0	0	0		0	28.8789	2.40657	28.8789	28.8789	28.8789	28.8789	0
32	32	89	mujer	FANoV	AVK/AC	AVK	Acenocumarol		no	69	1.63	26.54	1	5	2	sí	Amiodarona	no			61.1	no	no	Edoxabán 30	Edoxabán	<90	50-89,9	5	0		0	0	0		0	29.1745	2.43121	29.1745	29.1745	29.1745	29.1745	0
34	34	85	mujer	FANoV	AVK/AC	AVK	Acenocumarol		no	78	1.6	30	0	4	2	sí	Carbamazepina	no			58.9	no	no	Edoxabán 60	Edoxabán	<90	50-89,9	5	0		0	0	0		0	25.0349	2.08624	25.0349	25.0349	25.0349	25.0349	0
35	35	83	hombre	FANoV	AVK/AC	AVK	Acenocumarol		no	79	1.72	27.24	0	3	2	no		no			56.9	no	no	Edoxabán 60	Edoxabán	<90	50-89,9	4	0		0	0	0		0	28.5832	2.38193	28.5832	28.5832	28.5832	28.5832	0
37	37	82	mujer	FANoV	AVK/AC	AVK	Acenocumarol		no	78	1.65	26.9	1	5	2	sí	Diltiazem	no			41.7	no	no	Edoxabán 30	Edoxabán	<90	30-49.9	4	0		0	0	0		0	21.848	1.82067	21.848	21.848	21.848	21.848	0
38	38	78	hombre	FANoV	AVK/AC	AVK	Acenocumarol		no	85	1.65	29.31	2	4	2	no		no			82.2	no	no	Edoxabán 60	Edoxabán	<90	50-89,9	3	0		0	0	0		0	27.5647	2.29706	27.5647	27.5647	27.5647	27.5647	0
39	39	70	hombre	FANoV	AVK/AC	AVK	Acenocumarol		no	75	1.65	25.86	1	3	2	no		no			84.8	no	no	Edoxabán 60	Edoxabán	<90	50-89,9	3	0		0	0	0		0	26.7762	2.23135	26.7762	26.7762	26.7762	26.7762	0
40	40	72	hombre	FANoV	AVK/AC	AVK	Warfarina		no	73	1.72	25.17	2	5	3	no		no			55.2	sí	no	Edoxabán 60	Edoxabán	<90	50-89,9	6	0		0	0	0		0	27.0062	2.25051	27.0062	27.0062	27.0062	27.0062	0
41	41	82	mujer	FANoV	AVK/AC	AVK	Acenocumarol		no	80.4	1.5	34.96	3	6	2	no		no			58	no	no	Apixabán 2.5	Apixabán	<90	50-89,9	5	0		0	0	0		0	30.9487	2.57906	30.9487	30.9487	30.9487	30.9487	0
42	42	88	mujer	FANoV	AVK/AC	AVK	Acenocumarol		no	56	1.5	24.35	1	5	2	no		no			28.2	no	no	Edoxabán 30	Edoxabán	<90	<30	3	0		0	0	0		0	27.499	2.29158	27.499	27.499	27.499	27.499	0
43	43	72	mujer	FANoV	AVK/AC	AVK	Acenocumarol		no	80	1.51	34.78	1	4	2	no		no			73.8	no	no	Edoxabán 30	Edoxabán	<90	50-89,9	4	0		0	0	0		0	28.386	2.3655	28.386	28.386	28.386	28.386	0
44	44	86	hombre	FANoV	AVK/AC	AVK	Acenocumarol		no	68.5	1.62	26.35	0	3	2	sí	Amiodarona	no			51.4	no	no	Edoxabán 60	Edoxabán	<90	50-89,9	5	0		0	0	0		0	30.6858	2.55715	30.6858	30.6858	30.6858	30.6858	0
46	46	82	mujer	FANoV	AVK/AC	AVK	Acenocumarol		no	61	1.55	23.46	3	8	3	sí	Diltiazem	no			28.4	no	no	Apixabán 2.5	Apixabán	<90	<30	3	0		0	0	0		0	25.8234	2.15195	25.8234	25.8234	25.8234	25.8234	0
47	47	71	mujer	FANoV	AVK/AC	AVK	Acenocumarol		no	68	1.63	26.15	2	4	2	no		no			82.7	no	no	Edoxabán 60	Edoxabán	<90	50-89,9	5	0		0	0	0		0	22.7023	1.89185	22.7023	22.7023	22.7023	22.7023	0
52	52	76	mujer	FANoV	AVK/AC	AVK	Acenocumarol		no	88	1.58	33.85	0	4	2	no		no			89.9	no	no	Edoxabán 60	Edoxabán	<90	50-89,9	3	0		0	0	0		0	28.5175	2.37645	28.5175	28.5175	28.5175	28.5175	0
53	53	85	hombre	FANoV	AVK/AC	AVK	Warfarina		no	59	1.6	22.69	2	3	2	sí	Amiodarona	no			45.1	no	no	Edoxabán 30	Edoxabán	<90	30-49.9	3	0		0	0	0		0	26.4148	2.20123	26.4148	26.4148	26.4148	26.4148	0
55	55	74	hombre	FANoV	AVK/AC	AVK	Acenocumarol		no	89	1.77	27.81	1	2	2	sí	Amiodarona	sí	AAS 100mg/24h		116.6	no	no	Edoxabán 60	Edoxabán	>=90	110-129.9	4	0		0	0	0		0	27.5318	2.29432	27.5318	27.5318	27.5318	27.5318	0
56	56	83	mujer	FANoV	AVK/AC	AVK	Acenocumarol		no	80	1.64	30.77	2	5	2	no		no			49.8	no	no	Edoxabán 30	Edoxabán	<90	30-49.9	4	0		0	0	0		0	25.7248	2.14374	25.7248	25.7248	25.7248	25.7248	0
60	60	83	mujer	FANoV	AVK/AC	AVK	Acenocumarol		sí	56	1.47	24.35	3	9	4	no		sí	AAS 100mg/24h		45.4	no	no	Edoxabán 30	Edoxabán	<90	30-49.9	3	0		0	0	0		0	24.7392	2.0616	24.7392	24.7392	24.7392	24.7392	0
61	61	73	mujer	FANoV	AVK/AC	AVK	Acenocumarol		no	43	1.39	21.5	0	3	2	sí	Amiodarona	no			41.5	no	no	Edoxabán 30	Edoxabán	<90	30-49.9	4	0		0	0	0		0	27.499	2.29158	27.499	27.499	27.499	27.499	0
62	62	89	mujer	FANoV	AVK/AC	AVK	Acenocumarol		no	64	1.6	24.62	1	6	3	no		no			38.9	sí	no	Edoxabán 30	Edoxabán	<90	30-49.9	4	0		0	0	0		0	27.4004	2.28337	27.4004	27.4004	27.4004	27.4004	0
63	63	73	mujer	FAV	AVK/AC	AVK	Acenocumarol		no	86	1.56	33.08	1	4	2	sí	Amiodarona	no			68	no	no	Edoxabán 60	Edoxabán	<90	50-89,9	6	0		0	0	0		0	28.8131	2.4011	28.8131	28.8131	28.8131	28.8131	0
64	64	87	mujer	FANoV	AVK/AC	AVK	Acenocumarol		no	72	1.55	27.69	1	5	2	no		no			55.6	no	no	Edoxabán 60	Edoxabán	<90	50-89,9	5	0		0	0	0		0	28.1889	2.34908	28.1889	28.1889	28.1889	28.1889	0
65	65	83	mujer	FANoV	AVK/AC	AVK	Acenocumarol		no	74	1.67	25.52	0	4	2	no		no			48.8	no	no	Edoxabán 30	Edoxabán	<90	30-49.9	5	0		0	0	0		0	29.0431	2.42026	29.0431	29.0431	29.0431	29.0431	0
67	67	83	mujer	FANoV	AVK/AC	AVK	Warfarina		no	42	1.51	18.26	1	3	1	sí	Prednisona	no			39.3	no	no	Edoxabán 30	Edoxabán	<90	30-49.9	4	0		0	0	0		0	28.1561	2.34634	28.1561	28.1561	28.1561	28.1561	0
68	68	81	mujer	FANoV	AVK/AC	AVK	Acenocumarol		no	52	1.5	22.61	1	4	2	no		no			42.5	no	no	Edoxabán 30	Edoxabán	<90	30-49.9	4	0		0	0	0		0	21.9466	1.82888	21.9466	21.9466	21.9466	21.9466	0
70	70	84	hombre	FANoV	AVK/AC	AVK	Acenocumarol		no	75	1.62	28.85	0	3	2	no		no			64.8	no	no	Edoxabán 60	Edoxabán	<90	50-89,9	3	0		0	0	0		0	25.4949	2.12457	25.4949	25.4949	25.4949	25.4949	0
71	71	84	mujer	FANoV	AVK/AC	AVK	Acenocumarol		no	44	1.51	19.13	2	4	3	no		no			22.9	no	no	Edoxabán 30	Edoxabán	<90	<30	5	0		0	0	0		0	28.7146	2.39288	28.7146	28.7146	28.7146	28.7146	0
72	72	88	mujer	FANoV	AVK/AC	AVK	Warfarina		no	45	1.45	19.57	1	5	2	no		no			35.9	no	no	Edoxabán 30	Edoxabán	<90	30-49.9	5	0		0	0	0		0	28.3532	2.36277	28.3532	28.3532	28.3532	28.3532	0
73	73	91	hombre	FANoV	AVK/AC	AVK	Acenocumarol		sí	78	1.59	30	2	4	2	no		no			41	no	no	Edoxabán 30	Edoxabán	<90	30-49.9	1	0		0	0	0		0	22.0452	1.8371	22.0452	22.0452	22.0452	22.0452	0
77	77	70	hombre	FANoV	Naïf	Naïf			no	98	1.9	27.22	0	2	2	no		no			87.4	no	no	Dabigatrán 150	Dabigatrán	<90	50-89,9	1	0		0	0	0		0	22.0452	1.8371	22.0452	22.0452	22.0452	22.0452	0
78	78	85	hombre	FANoV	AVK/AC	AVK	Acenocumarol		no	72	1.7	24.83	2	4	2	no		no			51.4	no	no	Edoxabán 60	Edoxabán	<90	50-89,9	4	0		0	0	0		0	28.2546	2.35455	28.2546	28.2546	28.2546	28.2546	0
80	80	84	mujer	FANoV	AVK/AC	AVK	Acenocumarol		no	75	1.56	28.85	0	6	3	no		no			44	no	no	Edoxabán 30	Edoxabán	<90	30-49.9	3	0		0	0	0		0	25.0678	2.08898	25.0678	25.0678	25.0678	25.0678	0
81	81	75	mujer	FANoV	AVK/AC	AVK	Acenocumarol		no	85.5	1.58	32.88	2	5	3	no		no			62.5	sí	no	Edoxabán 60	Edoxabán	<90	50-89,9	4	0		0	0	0		0	28.2546	2.35455	28.2546	28.2546	28.2546	28.2546	0
82	82	74	mujer	FANoV	AVK/AC	AVK	Acenocumarol		no	56.5	1.56	21.73	2	4	2	sí	Digoxina	no			72.2	no	no	Edoxabán 30	Edoxabán	<90	50-89,9	4	0		0	0	0		0	29.8973	2.49144	29.8973	29.8973	29.8973	29.8973	0
84	84	72	hombre	FANoV	AVK/AC	AVK	Acenocumarol		no	71	1.7	24.48	2	2	2	no		no			45.3	no	no	Edoxabán 30	Edoxabán	<90	30-49.9	4	0		0	0	0		0	24.7064	2.05886	24.7064	24.7064	24.7064	24.7064	0
86	86	82	mujer	FANoV	AVK/AC	AVK	Acenocumarol		no	59	1.6	22.69	0	4	2	no		no			46.2	no	no	Edoxabán 30	Edoxabán	<90	30-49.9	4	0		0	0	0		0	30.4559	2.53799	30.4559	30.4559	30.4559	30.4559	0
89	89	73	hombre	FANoV	AVK/AC	AVK	Acenocumarol		no	73	1.59	28.08	1	3	2	sí	amiodarona 200mg/24h	no			54	no	no	Edoxabán 60	Edoxabán	<90	50-89,9	3	0		0	0	0		0	21.2238	1.76865	21.2238	21.2238	21.2238	21.2238	0
90	90	72	mujer	FANoV	AVK/AC	AVK	Acenocumarol		sí	106	1.61	40.77	1	4	2	sí	Amiodarona	no			81.8	no	no	Edoxabán 60	Edoxabán	<90	50-89,9	3	0		0	0	0		0	28.1561	2.34634	28.1561	28.1561	28.1561	28.1561	0
91	91	93	mujer	FANoV	AVK/AC	AVK	Acenocumarol		no	62	1.6	23.85	2	7	3	no		no			28.9	no	no	Edoxabán 30	Edoxabán	<90	<30	3	0		0	0	0		0	19.3511	1.61259	19.3511	19.3511	19.3511	19.3511	0
94	94	76	mujer	FANoV	Naïf	Naïf			no	60	1.55	23.08	0	4	3	no		sí	Doble (AAS + clopidogrel)		55.3	no	no	Dabigatrán 150	Dabigatrán	<90	50-89,9	3	0		0	0	0		0	24.6407	2.05339	24.6407	24.6407	24.6407	24.6407	0
96	96	50	hombre	FANoV	AVK/AC	AVK	Acenocumarol		no	94	1.75	29.38	1	2	1	no		no			139.9	no	no	Apixabán 5	Apixabán	>=90	130-149.9	3	0		0	0	0		0	20.8953	1.74127	20.8953	20.8953	20.8953	20.8953	0
97	97	88	hombre	FANoV	AVK/AC	AVK	Acenocumarol		no	68	1.55	26.15	2	5	3	no		no			47.7	sí	no	Edoxabán 30	Edoxabán	<90	30-49.9	5	0		0	0	0		0	21.5524	1.79603	21.5524	21.5524	21.5524	21.5524	0
99	99	91	mujer	FANoV	AVK/AC	AVK	Acenocumarol		no	58.5	1.6	22.5	1	5	2	no		no			44.5	no	no	Edoxabán 30	Edoxabán	<90	30-49.9	4	0		0	0	0		0	27.1376	2.26146	27.1376	27.1376	27.1376	27.1376	0
100	100	84	mujer	FANoV	AVK/AC	AVK	Acenocumarol		no	80	1.66	27.59	2	5	2	no		no			43	no	no	Edoxabán 30	Edoxabán	<90	30-49.9	4	0		0	0	0		0	28.0246	2.33539	28.0246	28.0246	28.0246	28.0246	0
101	101	87	mujer	FANoV	AVK/AC	AVK	Acenocumarol		no	65	1.65	22.41	1	5	2	no		no			30.4	no	no	Edoxabán 30	Edoxabán	<90	30-49.9	5	0		0	0	0		0	29.6674	2.47228	29.6674	29.6674	29.6674	29.6674	0
103	103	85	mujer	FANoV	AVK/AC	AVK	Acenocumarol		no	68.5	1.58	26.35	3	6	2	no		no			54.2	sí	no	Edoxabán 60	Edoxabán	<90	50-89,9	5	0		0	0	0		0	30.5544	2.5462	30.5544	30.5544	30.5544	30.5544	0
106	106	90	mujer	FANoV	AVK/AC	AVK	Warfarina		no	77	1.56	29.62	2	4	2	no		no			42.8	no	no	Edoxabán 30	Edoxabán	<90	30-49.9	4	0		0	0	0		0	30.0945	2.50787	30.0945	30.0945	30.0945	30.0945	0
107	107	78	mujer	FANoV	AVK/AC	AVK	Acenocumarol		no	77	1.61	29.62	1	6	3	no		no			35.5	sí	no	Edoxabán 30	Edoxabán	<90	30-49.9	3	0		0	0	0		0	18.5626	1.54689	18.5626	18.5626	18.5626	18.5626	0
108	108	73	mujer	FANoV	AVK/AC	AVK	Acenocumarol		no	74	1.5	32.17	0	3	2	no		no			79	no	no	Edoxabán 60	Edoxabán	<90	50-89,9	3	0		0	0	0		0	30.2916	2.5243	30.2916	30.2916	30.2916	30.2916	0
109	109	81	mujer	FANoV	AVK/AC	AVK	Acenocumarol		no	56	1.57	21.54	1	5	2	no		no			45.4	no	sí	Edoxabán 30	Edoxabán	<90	30-49.9	5	0		0	0	0		0	29.7331	2.47775	29.7331	29.7331	29.7331	29.7331	0
110	110	64	hombre	FANoV	AVK/AC	AVK	Acenocumarol		no	114	1.75	35.63	1	1	1	sí	Amiodarona 200mg 1c/24h	no			126	no	no	Dabigatrán 150	Dabigatrán	>=90	110-129.9	4	0		0	0	0		0	26.3162	2.19302	26.3162	26.3162	26.3162	26.3162	0
111	111	80	mujer	FANoV	AVK/AC	AVK	Acenocumarol		no	94	1.69	32.41	1	5	2	no		no			59	no	no	Edoxabán 60	Edoxabán	<90	50-89,9	4	0		0	0	0		0	28.7474	2.39562	28.7474	28.7474	28.7474	28.7474	0
112	112	77	mujer	FANoV	AVK/AC	AVK	Acenocumarol		no	50	1.6	19.23	1	5	2	sí	Dronedarona	no			42.3	sí	no	Edoxabán 30	Edoxabán	<90	30-49.9	4	0		0	0	0		0	27.7618	2.31348	27.7618	27.7618	27.7618	27.7618	0
113	113	68	hombre	FANoV	AVK/AC	AVK	Warfarina		no	87	1.76	27.19	3	6	3	no		no			87	no	no	Edoxabán 60	Edoxabán	<90	50-89,9	4	0		0	0	0		0	27.9261	2.32717	27.9261	27.9261	27.9261	27.9261	0
114	114	84	mujer	FANoV	AVK/AC	AVK	Acenocumarol		sí	61	1.55	23.46	2	6	3	no		no			39.5	no	sí	Edoxabán 30	Edoxabán	<90	30-49.9	4	0		0	0	0		0	27.9261	2.32717	27.9261	27.9261	27.9261	27.9261	0
115	115	77	hombre	FANoV	AVK/AC	AVK	Acenocumarol		no	70.8	1.71	24.41	0	4	2	sí	Propafenona	no			40.8	no	no	Edoxabán 30	Edoxabán	<90	30-49.9	4	0		0	0	0		0	22.1437	1.84531	22.1437	22.1437	22.1437	22.1437	0
117	117	83	mujer	FANoV	AVK/AC	AVK	Acenocumarol		no	60	1.55	23.08	1	7	3	no		no			35.4	no	no	Edoxabán 30	Edoxabán	<90	30-49.9	6	0		0	0	0		0	19.154	1.59617	19.154	19.154	19.154	19.154	0
119	119	76	mujer	FANoV	AVK/AC	AVK	Acenocumarol		no	80	1.5	34.78	0	3	1	no		no			79	no	no	Edoxabán 60	Edoxabán	<90	50-89,9	3	0		0	0	0		0	19.9754	1.66461	19.9754	19.9754	19.9754	19.9754	0
120	120	70	hombre	FANoV	AVK/AC	AVK	Acenocumarol		no	73	1.76	22.81	1	3	2	no		no			66.9	no	no	Edoxabán 60	Edoxabán	<90	50-89,9	2	0		0	0	0		0	30.2259	2.51882	30.2259	30.2259	30.2259	30.2259	0
121	121	80	mujer	FANoV	AVK/AC	AVK	Acenocumarol		no	90	1.5	39.13	0	4	2	sí	amiodarona 200, 5c/semana	no			40.4	no	no	Edoxabán 30	Edoxabán	<90	30-49.9	4	0		0	0	0		0	30.0945	2.50787	30.0945	30.0945	30.0945	30.0945	0
122	122	89	hombre	FANoV	AVK/AC	AVK	Acenocumarol		no	71	1.75	22.19	1	6	3	no		no			32	no	no	Apixabán 2.5	Apixabán	<90	30-49.9	3	0		0	0	0		0	19.8111	1.65092	19.8111	19.8111	19.8111	19.8111	0
123	123	82	mujer	FANoV	AVK/AC	AVK	Acenocumarol		no	68	1.54	29.57	1	5	2	no		no			19	no	no	Edoxabán 30	Edoxabán	<90	<30	4	0		0	0	0		0	27.1376	2.26146	27.1376	27.1376	27.1376	27.1376	0
124	124	91	mujer	FANoV	AVK/AC	AVK	Acenocumarol		no	61	1.57	23.46	2	7	3	no		no			45.2	sí	no	Edoxabán 30	Edoxabán	<90	30-49.9	4	0		0	0	0		0	20.731	1.72758	20.731	20.731	20.731	20.731	0
126	126	76	hombre	FANoV	AVK/AC	AVK	Acenocumarol		no	75	1.66	25.86	1	4	2	no		no			47.3	no	no	Edoxabán 30	Edoxabán	<90	30-49.9	5	0		0	0	0		0	26.8747	2.23956	26.8747	26.8747	26.8747	26.8747	0
127	127	79	hombre	FANoV	AVK/AC	AVK	Acenocumarol		no	74	1.67	25.52	5	6	3	no		sí	Clopidogrel 75mg/24h		39.2	no	no	Apixabán 5	Apixabán	<90	30-49.9	2	0		0	0	0		0	26.9076	2.2423	26.9076	26.9076	26.9076	26.9076	0
129	129	78	hombre	FANoV	AVK/AC	AVK	Acenocumarol		no	58	1.59	22.31	1	2	1	sí	Diltiazem y Amiodarona	no			44.2	no	no	Edoxabán 30	Edoxabán	<90	30-49.9	3	0		0	0	0		0	24.0821	2.00684	24.0821	24.0821	24.0821	24.0821	0
132	132	67	hombre	FANoV	AVK/AC	AVK	Acenocumarol		no	113	1.76	35.31	8	7	3	no		no			116	sí	no	Edoxabán 60	Edoxabán	>=90	110-129.9	5	0		0	0	0		0	28.4846	2.37372	28.4846	28.4846	28.4846	28.4846	0
133	133	76	hombre	FANoV	AVK/AC	AVK	Warfarina		no	91	1.83	28.44	2	3	1	no		no			89.9	no	no	Edoxabán 60	Edoxabán	<90	50-89,9	5	0		0	0	0		0	21.0595	1.75496	21.0595	21.0595	21.0595	21.0595	0
134	134	82	mujer	FANoV	AVK/AC	AVK	Acenocumarol		no	60	1.5	26.09	1	3	1	no		no			48.9	no	no	Edoxabán 30	Edoxabán	<90	30-49.9	3	0		0	0	0		0	25.3306	2.11088	25.3306	25.3306	25.3306	25.3306	0
135	135	85	mujer	FANoV	AVK/AC	AVK	Acenocumarol		no	82	1.53	35.65	0	4	2	no		no			56	no	no	Edoxabán 60	Edoxabán	<90	50-89,9	3	0		0	0	0		0	18.8255	1.56879	18.8255	18.8255	18.8255	18.8255	0
136	136	72	mujer	FANoV	AVK/AC	AVK	Acenocumarol		no	73.8	1.56	28.38	1	3	1	no		no			71	no	no	Edoxabán 60	Edoxabán	<90	50-89,9	3	0		0	0	0		0	24.115	2.00958	24.115	24.115	24.115	24.115	0
138	138	88	mujer	FANoV	AVK/AC	AVK	Acenocumarol		no	55	1.65	18.97	0	4	2	sí	Diltiazem	no			39.7	no	no	Edoxabán 30	Edoxabán	<90	30-49.9	3	0		0	0	0		0	26.4476	2.20397	26.4476	26.4476	26.4476	26.4476	0
139	139	85	hombre	FANoV	AVK/AC	AVK	Acenocumarol		no	92	1.74	31.72	2	6	3	no		no			88.9	sí	no	Edoxabán 60	Edoxabán	<90	50-89,9	3	0		0	0	0		0	23.885	1.99042	23.885	23.885	23.885	23.885	0
140	140	81	hombre	FANoV	AVK/AC	AVK	Acenocumarol		no	60	1.6	23.08	2	3	2	no		no			59	no	sí	Apixabán 2.5	Apixabán	<90	50-89,9	3	0		0	0	0		0	23.885	1.99042	23.885	23.885	23.885	23.885	0
141	141	75	hombre	FANoV	AVK/AC	AVK	Acenocumarol		no	87.5	1.7	30.17	4	2	1	no		no			92.9	no	no	Edoxabán 60	Edoxabán	>=90	90-109.9	3	0		0	0	0		0	24.3778	2.03149	24.3778	24.3778	24.3778	24.3778	0
143	143	86	hombre	FANoV	AVK/AC	AVK	Acenocumarol		no	88	1.7	30.34	2	3	2	no		no			66	no	no	Edoxabán 60	Edoxabán	<90	50-89,9	3	0		0	0	0		0	24.2136	2.0178	24.2136	24.2136	24.2136	24.2136	0
144	144	68	hombre	FAV	AVK/AC	AVK	Acenocumarol		no	66.8	1.67	23.03	4	4	2	sí	Amiodarona	no			54.3	no	no	Edoxabán 60	Edoxabán	<90	50-89,9	3	0		0	0	0		0	27.3676	2.28063	27.3676	27.3676	27.3676	27.3676	0
145	145	65	hombre	FANoV	AVK/AC	AVK	Acenocumarol		no	91	1.68	31.38	1	2	3	sí	amiodarona 200mg	no			64	no	sí	Apixabán 5	Apixabán	<90	50-89,9	3	0		0	0	0		0	20.4682	1.70568	20.4682	20.4682	20.4682	20.4682	0
146	146	76	hombre	FANoV	AVK/AC	AVK	Acenocumarol		no	91	1.74	31.38	1	4	2	sí	Amiodarona	no			41.7	no	no	Edoxabán 30	Edoxabán	<90	30-49.9	4	0		0	0	0		0	18.6612	1.5551	18.6612	18.6612	18.6612	18.6612	0
149	149	74	hombre	FANoV	AVK/AC	AVK	Warfarina		no	108	1.72	37.24	0	2	2	sí	Amiodarona	no			95.2	no	no	Apixabán 5	Apixabán	>=90	90-109.9	3	0		0	0	0		0	20.3039	1.69199	20.3039	20.3039	20.3039	20.3039	0
151	151	87	mujer	FAV	AVK/AC	AVK	Warfarina		no	60.5	1.64	23.27	3	6	3	no		no			65.3	no	no	Edoxabán 60	Edoxabán	<90	50-89,9	5	0		0	0	0		0	29.9302	2.49418	29.9302	29.9302	29.9302	29.9302	0
152	152	79	mujer	FANoV	AVK/AC	AVK	Acenocumarol		no	61	1.64	23.46	0	4	2	sí	AMIODARONA 200, 1/12H	no			50.5	no	no	Edoxabán 30	Edoxabán	<90	50-89,9	4	0		0	0	0		0	21.1581	1.76318	21.1581	21.1581	21.1581	21.1581	0
154	154	86	mujer	FAV	AVK/AC	AVK	Acenocumarol		no	63	1.5	27.39	2	4	1	no		no			36.9	no	no	Edoxabán 30	Edoxabán	<90	30-49.9	5	0		0	0	0		0	25.0021	2.0835	25.0021	25.0021	25.0021	25.0021	0
157	157	71	hombre	FANoV	AVK/AC	AVK	Acenocumarol		no	97	1.68	33.45	4	6	3	no		no			120.7	sí	no	Apixabán 5	Apixabán	>=90	110-129.9	4	0		0	0	0		0	24.9692	2.08077	24.9692	24.9692	24.9692	24.9692	0
159	159	78	hombre	FANoV	AVK/AC	AVK	Acenocumarol		no	71	1.64	27.31	0	3	2	no		no			49	no	no	Edoxabán 30	Edoxabán	<90	30-49.9	5	0		0	0	0		0	27.269	2.27242	27.269	27.269	27.269	27.269	0
160	160	85	mujer	FANoV	AVK/AC	AVK	Acenocumarol		no	57	1.64	21.92	2	4	2	no		no			42	no	no	Edoxabán 30	Edoxabán	<90	30-49.9	3	0		0	0	0		0	25.8891	2.15743	25.8891	25.8891	25.8891	25.8891	0
161	161	83	mujer	FAV	AVK/AC	AVK	Acenocumarol		sí	57	1.53	24.78	0	6	3	no		no			35.5	no	sí	Edoxabán 30	Edoxabán	<90	30-49.9	5	0		0	0	0		0	27.1376	2.26146	27.1376	27.1376	27.1376	27.1376	0
163	163	90	hombre	FANoV	AVK/AC	AVK	Acenocumarol		no	65.6	1.7	22.62	1	3	3	no		sí	AAS 100mg/24h		35.6	no	no	Edoxabán 30	Edoxabán	<90	30-49.9	2	0		0	0	0		0	18.6612	1.5551	18.6612	18.6612	18.6612	18.6612	0
165	165	79	mujer	FANoV	AVK/AC	AVK	Warfarina		no	59	1.65	20.34	1	6	3	no		no			35.4	sí	no	Edoxabán 30	Edoxabán	<90	30-49.9	4	0		0	0	0		0	19.384	1.61533	19.384	19.384	19.384	19.384	0
167	167	80	mujer	FANoV	AVK/AC	AVK	Acenocumarol		no	62	1.6	23.85	2	5	2	no		no			58.6	no	no	Edoxabán 60	Edoxabán	<90	50-89,9	5	0		0	0	0		0	28.5503	2.37919	28.5503	28.5503	28.5503	28.5503	0
168	168	65	hombre	FANoV	AVK/AC	AVK	Acenocumarol		no	101	1.61	38.85	2	3	2	no		sí	AAS 100mg/24h		118	no	no	Apixabán 5	Apixabán	>=90	110-129.9	2	0		0	0	0		0	24.345	2.02875	24.345	24.345	24.345	24.345	0
169	169	78	mujer	FANoV	AVK/AC	AVK	Acenocumarol		no	82	1.58	31.54	1	5	2	no		no			54	no	no	Edoxabán 60	Edoxabán	<90	50-89,9	1	0		0	0	0		0	21.3881	1.78234	21.3881	21.3881	21.3881	21.3881	0
170	170	68	hombre	FANoV	AVK/AC	AVK	Acenocumarol		no	90	1.65	31.03	3	3	3	no		no			69.8	no	no	Edoxabán 60	Edoxabán	<90	50-89,9	4	0		0	0	0		0	19.3511	1.61259	19.3511	19.3511	19.3511	19.3511	0
171	171	81	hombre	FANoV	AVK/AC	AVK	Acenocumarol		no	90	1.72	31.03	1	3	3	sí	Diltiazem	no			84.8	no	no	Edoxabán 60	Edoxabán	<90	50-89,9	3	0		0	0	0		0	27.039	2.25325	27.039	27.039	27.039	27.039	0
173	173	71	mujer	FANoV	AVK/AC	AVK	Acenocumarol		no	53	1.6	20.38	2	3	2	sí	Amiodarona	no			40.7	no	no	Edoxabán 30	Edoxabán	<90	30-49.9	4	0		0	0	0		0	28.7146	2.39288	28.7146	28.7146	28.7146	28.7146	0
174	174	71	mujer	FANoV	AVK/AC	AVK	Acenocumarol		no	65	1.5	28.26	0	3	2	sí	Amiodarona	no			82.7	no	no	Edoxabán 60	Edoxabán	<90	50-89,9	4	0		0	0	0		0	27.039	2.25325	27.039	27.039	27.039	27.039	0
175	175	74	hombre	ETEV	Naïf	Naïf			no	72	1.75	22.5	0	1	1	no		no			58.9	no	no	Rivaroxabán 20	Rivaroxabán	<90	50-89,9	1	0		0	0	0		0	22.538	1.87817	22.538	22.538	22.538	22.538	0
178	178	80	mujer	FANoV	AVK/AC	AVK	Acenocumarol		no	100	1.72	34.48	1	5	2	no		no			73.8	no	no	Edoxabán 60	Edoxabán	<90	50-89,9	6	0		0	0	0		0	21.0267	1.75222	21.0267	21.0267	21.0267	21.0267	0
179	179	74	hombre	FANoV	AVK/AC	AVK	Acenocumarol		no	81	1.66	27.93	5	5	3	no		sí	Clopidogrel 75mg/24h		66.4	no	no	Edoxabán 60	Edoxabán	<90	50-89,9	5	0		0	0	0		0	25.3963	2.11636	25.3963	25.3963	25.3963	25.3963	0
181	181	81	mujer	FANoV	Naïf	Naïf			no	50	1.53	21.74	1	5	2	no		no			40	no	no	Apixabán 2.5	Apixabán	<90	30-49.9	1	0		0	0	0		0	22.3737	1.86448	22.3737	22.3737	22.3737	22.3737	0
182	182	70	hombre	FANoV	AVK/AC	AVK	Acenocumarol		no	75	1.68	25.86	0	2	2	no		no			97.2	no	no	Edoxabán 60	Edoxabán	>=90	90-109.9	4	0		0	0	0		0	25.0021	2.0835	25.0021	25.0021	25.0021	25.0021	0
183	183	84	mujer	FANoV	AVK/AC	AVK	Acenocumarol		no	80	1.58	30.77	3	5	2	no		no			39.8	no	no	Edoxabán 30	Edoxabán	<90	30-49.9	4	0		0	0	0		0	19.5154	1.62628	19.5154	19.5154	19.5154	19.5154	0
184	184	81	mujer	FANoV	AVK/AC	AVK	Acenocumarol		no	67	1.6	25.77	0	4	2	no		no			63.9	no	no	Edoxabán 60	Edoxabán	<90	50-89,9	5	0		0	0	0		0	27.5318	2.29432	27.5318	27.5318	27.5318	27.5318	0
185	185	80	hombre	FANoV	AVK/AC	AVK	Acenocumarol		no	72	1.74	24.83	2	3	1	sí	Diltiazem	no			73.2	no	no	Edoxabán 60	Edoxabán	<90	50-89,9	4	0		0	0	0		0	19.5154	1.62628	19.5154	19.5154	19.5154	19.5154	0
186	186	75	hombre	FANoV	AVK/AC	AVK	Acenocumarol		no	80	1.72	27.59	1	3	2	sí	Amiodarona	no			40.6	no	no	Edoxabán 30	Edoxabán	<90	30-49.9	5	0		0	0	0		0	27.039	2.25325	27.039	27.039	27.039	27.039	0
187	187	81	hombre	FANoV	AVK/AC	AVK	Acenocumarol		no	75	1.7	25.86	2	4	2	no		no			43	no	no	Edoxabán 30	Edoxabán	<90	30-49.9	6	0		0	0	0		0	27.7947	2.31622	27.7947	27.7947	27.7947	27.7947	0
190	190	78	mujer	FANoV	AVK/AC	AVK	Acenocumarol		no	88	1.6	33.85	1	6	3	no		no			82.6	sí	no	Apixabán 5	Apixabán	<90	50-89,9	4	0		0	0	0		0	26.9076	2.2423	26.9076	26.9076	26.9076	26.9076	0
191	191	72	hombre	FANoV	AVK/AC	AVK	Acenocumarol		no	76	1.71	26.21	4	4	2	no		sí	AAS 100mg/24h		64	no	no	Edoxabán 60	Edoxabán	<90	50-89,9	2	0		0	0	0		0	18.2341	1.51951	18.2341	18.2341	18.2341	18.2341	0
192	192	79	mujer	FANoV	AVK/AC	AVK	Acenocumarol		sí	60	1.5	26.09	1	5	2	no		no			56	no	no	Edoxabán 60	Edoxabán	<90	50-89,9	2	0		0	0	0		0	26.6448	2.2204	26.6448	26.6448	26.6448	26.6448	0
193	193	84	hombre	FANoV	AVK/AC	AVK	Acenocumarol		no	77	1.76	24.06	2	5	3	no		no			56	sí	no	Edoxabán 60	Edoxabán	<90	50-89,9	6	0		0	0	0		0	24.6078	2.05065	24.6078	24.6078	24.6078	24.6078	0
194	194	83	mujer	FANoV	AVK/AC	AVK	Acenocumarol		no	58	1.6	22.31	1	4	2	no		no			33.1	no	sí	Edoxabán 30	Edoxabán	<90	30-49.9	3	0		0	0	0		0	17.9713	1.4976	17.9713	17.9713	17.9713	17.9713	0
196	196	82	hombre	FANoV	AVK/AC	AVK	Acenocumarol		no	68	1.68	23.45	0	3	2	no		no			62.3	no	no	Edoxabán 60	Edoxabán	<90	50-89,9	4	0		0	0	0		0	26.7762	2.23135	26.7762	26.7762	26.7762	26.7762	0
197	197	78	hombre	FANoV	AVK/AC	AVK	Acenocumarol		no	69	1.74	23.79	2	4	2	no		no			52	no	no	Edoxabán 60	Edoxabán	<90	50-89,9	6	0		0	0	0		0	24.8706	2.07255	24.8706	24.8706	24.8706	24.8706	0
198	198	79	mujer	FANoV	AVK/AC	AVK	Acenocumarol		no	63	1.55	24.23	0	4	2	no		no			67	no	no	Edoxabán 60	Edoxabán	<90	50-89,9	2	0		0	0	0		0	24.8049	2.06708	24.8049	24.8049	24.8049	24.8049	0
199	199	77	mujer	FANoV	AVK/AC	AVK	Acenocumarol		no	82	1.56	31.54	0	4	2	sí	Amiodarona 200 1/24h	no			79	no	no	Edoxabán 60	Edoxabán	<90	50-89,9	3	0		0	0	0		0	26.5133	2.20945	26.5133	26.5133	26.5133	26.5133	0
200	200	89	mujer	FANoV	AVK/AC	AVK	Acenocumarol		no	62	1.55	23.85	2	5	2	no		no			32	no	no	Edoxabán 30	Edoxabán	<90	30-49.9	3	0		0	0	0		0	25.7577	2.14648	25.7577	25.7577	25.7577	25.7577	0
201	201	81	hombre	FANoV	AVK/AC	AVK	Acenocumarol		sí	78	1.78	24.38	1	4	3	sí	Amiodarona	no			44.4	no	sí	Apixabán 2.5	Apixabán	<90	30-49.9	1	0		0	0	0		0	22.1109	1.84257	22.1109	22.1109	22.1109	22.1109	0
202	202	71	mujer	FANoV	AVK/AC	AVK	Acenocumarol		no	79	1.55	30.38	1	3	2	no		no			76.6	no	no	Edoxabán 60	Edoxabán	<90	50-89,9	3	0		0	0	0		0	23.1951	1.93292	23.1951	23.1951	23.1951	23.1951	0
204	204	77	hombre	FANoV	AVK/AC	AVK	Acenocumarol		no	104	1.68	35.86	1	4	3	no		no			75	no	no	Rivaroxabán 20	Rivaroxabán	<90	50-89,9	3	0		0	0	0		0	20.501	1.70842	20.501	20.501	20.501	20.501	0
205	205	76	mujer	FANoV	Naïf	Naïf			no	54	1.58	20.77	2	4	2	no		no			56.7	no	no	Apixabán 5	Apixabán	<90	50-89,9	1	0		0	0	0		0	22.078	1.83984	22.078	22.078	22.078	22.078	0
206	206	74	mujer	FANoV	AVK/AC	AVK	Acenocumarol		no	84	1.6	32.31	0	3	2	no		no			83	no	no	Edoxabán 60	Edoxabán	<90	50-89,9	2	0		0	0	0		0	17.9055	1.49213	17.9055	17.9055	17.9055	17.9055	0
207	207	71	hombre	FANoV	AVK/AC	AVK	Acenocumarol		no	90	1.74	31.03	2	2	1	sí	Amiodarona	no			103.9	no	no	Edoxabán 60	Edoxabán	>=90	90-109.9	3	0		0	0	0		0	20.1396	1.6783	20.1396	20.1396	20.1396	20.1396	0
208	208	73	hombre	FANoV	AVK/AC	AVK	Acenocumarol		no	89	1.66	30.69	1	3	3	no		sí	Clopidogrel 75mg/24h		74	no	no	Edoxabán 60	Edoxabán	<90	50-89,9	4	0		0	0	0		0	26.7433	2.22861	26.7433	26.7433	26.7433	26.7433	0
210	210	90	mujer	FANoV	Naïf	Naïf			no	67	1.56	25.77	0	4	2	no		no			50	no	no	Edoxabán 30	Edoxabán	<90	50-89,9	3	0		0	0	0		0	25.1006	2.09172	25.1006	25.1006	25.1006	25.1006	0
211	211	82	mujer	FANoV	AVK/AC	AVK	Acenocumarol		no	50	1.52	21.74	0	4	2	no		no			45	no	no	Edoxabán 30	Edoxabán	<90	30-49.9	2	0		0	0	0		0	24.7721	2.06434	24.7721	24.7721	24.7721	24.7721	0
212	212	86	mujer	FANoV	AVK/AC	AVK	Acenocumarol		no	65	1.56	25	2	5	2	no		no			33	no	no	Edoxabán 30	Edoxabán	<90	30-49.9	3	0		0	0	0		0	19.9425	1.66188	19.9425	19.9425	19.9425	19.9425	0
214	214	68	hombre	FANoV	AVK/AC	AVK	Acenocumarol		no	79	1.63	30.38	1	3	4	no		sí	AAS 100mg/24h		102.6	no	no	Apixabán 5	Apixabán	>=90	90-109.9	3	0		0	0	0		0	26.1848	2.18207	26.1848	26.1848	26.1848	26.1848	0
215	215	76	hombre	FANoV	AVK/AC	AVK	Acenocumarol		no	70	1.7	24.14	1	4	2	no		no			47.9	no	no	Edoxabán 60	Edoxabán	<90	30-49.9	6	0		0	0	0		0	28.0903	2.34086	28.0903	28.0903	28.0903	28.0903	0
216	216	70	hombre	FANoV	AVK/AC	AVK	Acenocumarol		no	82	1.72	28.28	0	2	2	sí	Amiodarona	no			68.1	no	no	Edoxabán 60	Edoxabán	<90	50-89,9	4	0		0	0	0		0	26.3819	2.19849	26.3819	26.3819	26.3819	26.3819	0
219	219	81	mujer	FANoV	AVK/AC	AVK	Acenocumarol		sí	78	1.5	33.91	0	6	3	no		no			60.4	no	no	Edoxabán 60	Edoxabán	<90	50-89,9	4	0		0	0	0		0	24.6735	2.05613	24.6735	24.6735	24.6735	24.6735	0
220	220	79	mujer	FANoV	AVK/AC	AVK	Warfarina		no	75	1.57	28.85	2	6	2	sí	Verapamilo 80mg 2/24h	no			60	no	no	Edoxabán 60	Edoxabán	<90	50-89,9	7	0		0	0	0		0	27.1704	2.2642	27.1704	27.1704	27.1704	27.1704	0
222	222	79	hombre	FANoV	AVK/AC	AVK	Acenocumarol		no	74	1.78	23.13	1	4	2	no		no			63	no	no	Edoxabán 60	Edoxabán	<90	50-89,9	4	0		0	0	0		0	26.0862	2.17385	26.0862	26.0862	26.0862	26.0862	0
223	223	83	mujer	FANoV	AVK/AC	AVK	Acenocumarol		no	76	1.48	33.04	4	9	4	no		sí	Clopidogrel 75mg/24h		75.2	no	no	Edoxabán 60	Edoxabán	<90	50-89,9	3	0		0	0	0		0	26.1191	2.17659	26.1191	26.1191	26.1191	26.1191	0
224	224	65	hombre	FANoV	AVK/AC	AVK	Acenocumarol		no	102	1.72	35.17	0	2	2	no		no			63	no	no	Edoxabán 60	Edoxabán	<90	50-89,9	4	0		0	0	0		0	24.3778	2.03149	24.3778	24.3778	24.3778	24.3778	0
226	226	82	hombre	FANoV	AVK/AC	AVK	Acenocumarol		no	80	1.77	25	3	5	2	no		no			60.2	no	no	Dabigatrán 110	Dabigatrán	<90	50-89,9	1	0		0	0	0		0	21.7166	1.80972	21.7166	21.7166	21.7166	21.7166	0
227	227	71	hombre	FANoV	AVK/AC	AVK	Acenocumarol		no	102	1.74	35.17	5	5	4	no		sí	AAS 100mg/24h		79.5	no	sí	Apixabán 5	Apixabán	<90	50-89,9	2	0		0	0	0		0	26.0534	2.17112	26.0534	26.0534	26.0534	26.0534	0
230	230	84	mujer	FANoV	AVK/AC	AVK	Acenocumarol		no	52	1.54	22.61	1	5	2	no		no			34.7	no	no	Edoxabán 30	Edoxabán	<90	30-49.9	5	0		0	0	0		0	28.1889	2.34908	28.1889	28.1889	28.1889	28.1889	0
231	231	83	hombre	FANoV	AVK/AC	AVK	Acenocumarol		no	62	1.7	21.38	0	3	2	no		no			52.8	no	no	Edoxabán 60	Edoxabán	<90	50-89,9	3	0		0	0	0		0	28.0903	2.34086	28.0903	28.0903	28.0903	28.0903	0
233	233	71	hombre	FANoV	AVK/AC	AVK	Acenocumarol		no	62	1.68	21.38	0	2	2	no		no			83.7	no	no	Edoxabán 60	Edoxabán	<90	50-89,9	5	0		0	0	0		0	26.1848	2.18207	26.1848	26.1848	26.1848	26.1848	0
237	237	79	mujer	FANoV	AVK/AC	AVK	Acenocumarol		no	69	1.53	30	0	4	2	sí	Prednisona 5 mg	no			61.4	no	no	Edoxabán 60	Edoxabán	<90	50-89,9	4	0		0	0	0		0	19.0883	1.59069	19.0883	19.0883	19.0883	19.0883	0
238	238	71	mujer	FANoV	AVK/AC	AVK	Acenocumarol		no	76	1.68	26.21	1	3	1	no		no			81.5	no	no	Edoxabán 60	Edoxabán	<90	50-89,9	4	0		0	0	0		0	25.0349	2.08624	25.0349	25.0349	25.0349	25.0349	0
240	240	68	hombre	FANoV	AVK/AC	AVK	Acenocumarol		no	87	1.71	30	1	3	2	no		no			53.4	no	no	Edoxabán 60	Edoxabán	<90	50-89,9	5	0		0	0	0		0	24.3778	2.03149	24.3778	24.3778	24.3778	24.3778	0
241	241	77	mujer	FANoV	AVK/AC	AVK	Acenocumarol		no	65	1.56	25	3	5	2	no		no			32	no	no	Edoxabán 30	Edoxabán	<90	30-49.9	2	0		0	0	0		0	25.8563	2.15469	25.8563	25.8563	25.8563	25.8563	0
242	242	83	hombre	FANoV	AVK/AC	AVK	Acenocumarol		no	76	1.65	26.21	1	4	2	sí	Diltiazem	no			77.1	no	no	Edoxabán 60	Edoxabán	<90	50-89,9	4	0		0	0	0		0	23.9179	1.99316	23.9179	23.9179	23.9179	23.9179	0
243	243	80	hombre	FAV	AVK/AC	AVK	Acenocumarol		no	81	1.68	27.93	1	5	3	no		no			62.5	sí	no	Edoxabán 60	Edoxabán	<90	50-89,9	4	0		0	0	0		0	24.5749	2.04791	24.5749	24.5749	24.5749	24.5749	0
244	244	74	hombre	FANoV	AVK/AC	AVK	Acenocumarol		no	74	1.64	28.46	0	2	2	no		no			80.8	no	no	Edoxabán 60	Edoxabán	<90	50-89,9	4	0		0	0	0		0	23.8522	1.98768	23.8522	23.8522	23.8522	23.8522	0
246	246	89	hombre	FANoV	AVK/AC	AVK	Acenocumarol		no	70.5	1.7	24.31	1	3	2	sí	Diltiazem 60mg/12h	no			71.3	no	no	Edoxabán 60	Edoxabán	<90	50-89,9	4	0		0	0	0		0	24.5749	2.04791	24.5749	24.5749	24.5749	24.5749	0
250	250	80	mujer	FANoV	AVK/AC	AVK	Acenocumarol		no	68	1.65	23.45	0	4	2	no		no			66	no	no	Edoxabán 60	Edoxabán	<90	50-89,9	4	0		0	0	0		0	24.4435	2.03696	24.4435	24.4435	24.4435	24.4435	0
251	251	83	hombre	FANoV	AVK/AC	AVK	Acenocumarol		no	85	1.76	26.56	0	3	2	sí	Diltiazem	no			70.8	no	no	Edoxabán 60	Edoxabán	<90	50-89,9	4	0		0	0	0		0	24.9035	2.07529	24.9035	24.9035	24.9035	24.9035	0
252	252	91	mujer	FANoV	AVK/AC	AVK	Acenocumarol		no	61	1.48	26.52	1	6	2	no		no			44	no	no	Edoxabán 30	Edoxabán	<90	30-49.9	2	0		0	0	0		0	24.2464	2.02053	24.2464	24.2464	24.2464	24.2464	0
253	253	94	mujer	FANoV	AVK/AC	AVK	Acenocumarol		no	56	1.55	21.54	1	3	1	no		no			43	no	no	Edoxabán 30	Edoxabán	<90	30-49.9	4	0		0	0	0		0	16.3943	1.36619	16.3943	16.3943	16.3943	16.3943	0
254	254	67	hombre	FANoV	AVK/AC	AVK	Acenocumarol		no	84	1.83	26.25	0	2	2	no		no			56	no	no	Edoxabán 60	Edoxabán	<90	50-89,9	4	0		0	0	0		0	25.9548	2.1629	25.9548	25.9548	25.9548	25.9548	0
256	256	79	hombre	FANoV	AVK/AC	AVK	Acenocumarol		no	85	1.62	32.69	5	5	3	no		no			31	no	no	Edoxabán 30	Edoxabán	<90	30-49.9	5	0		0	0	0		0	22.1109	1.84257	22.1109	22.1109	22.1109	22.1109	0
258	258	73	mujer	FANoV	AVK/AC	AVK	Acenocumarol		no	65	1.5	28.26	1	2	1	no		no			60	no	no	Edoxabán 60	Edoxabán	<90	50-89,9	4	0		0	0	0		0	25.6591	2.13826	25.6591	25.6591	25.6591	25.6591	0
259	259	73	mujer	FANoV	AVK/AC	AVK	Acenocumarol		no	74	1.7	25.52	0	3	2	no		no			79.1	no	no	Edoxabán 60	Edoxabán	<90	50-89,9	4	0		0	0	0		0	18.7926	1.56605	18.7926	18.7926	18.7926	18.7926	0
260	260	82	hombre	FANoV	AVK/AC	AVK	Acenocumarol		no	88	1.65	30.34	3	4	2	no		no			87.5	no	no	Edoxabán 60	Edoxabán	<90	50-89,9	4	0		0	0	0		0	22.078	1.83984	22.078	22.078	22.078	22.078	0
262	262	77	hombre	FANoV	AVK/AC	AVK	Acenocumarol		no	82	1.75	25.63	0	3	2	no		no			59	no	no	Edoxabán 60	Edoxabán	<90	50-89,9	4	0		0	0	0		0	24.7721	2.06434	24.7721	24.7721	24.7721	24.7721	0
263	263	77	mujer	FANoV	AVK/AC	AVK	Acenocumarol		no	92	1.75	28.75	1	5	2	sí	Amiodarona	no			79.6	no	no	Apixabán 5	Apixabán	<90	50-89,9	1	0		0	0	0		0	21.2567	1.77139	21.2567	21.2567	21.2567	21.2567	0
265	265	87	hombre	FAV	AVK/AC	Otro ACOD		Rivaroxabán	sí	80	1.82	25	3	6	3	no		no			66.2	no	no	Dabigatrán 110	Dabigatrán	<90	50-89,9	2	0		0	0	0		0	19.2854	1.60712	19.2854	19.2854	19.2854	19.2854	0
266	266	73	hombre	FANoV	AVK/AC	AVK	Acenocumarol		no	75	1.65	25.86	1	3	2	no		no			73.5	no	no	Edoxabán 60	Edoxabán	<90	50-89,9	4	0		0	0	0		0	25.5934	2.13279	25.5934	25.5934	25.5934	25.5934	0
270	270	75	hombre	FANoV	AVK/AC	AVK	Acenocumarol		no	67	1.8	20.94	2	3	2	sí	Amiodarona	sí	AAS 100mg/24h		62.4	no	no	Edoxabán 60	Edoxabán	<90	50-89,9	4	0		0	0	0		0	27.8275	2.31896	27.8275	27.8275	27.8275	27.8275	0
272	272	74	mujer	FANoV	AVK/AC	AVK	Acenocumarol		no	53	1.65	18.28	0	2	1	no		no			51	no	no	Edoxabán 30	Edoxabán	<90	50-89,9	5	0		0	0	0		0	25.5606	2.13005	25.5606	25.5606	25.5606	25.5606	0
273	273	82	hombre	FANoV	AVK/AC	AVK	Warfarina		no	105	1.74	36.21	2	4	2	no		no			70.5	no	no	Edoxabán 60	Edoxabán	<90	50-89,9	5	0		0	0	0		0	24.4764	2.0397	24.4764	24.4764	24.4764	24.4764	0
274	274	76	mujer	FANoV	AVK/AC	AVK	Acenocumarol		no	70	1.56	26.92	2	4	2	no		no			40.1	no	no	Edoxabán 30	Edoxabán	<90	30-49.9	3	0		0	0	0		0	21.6838	1.80698	21.6838	21.6838	21.6838	21.6838	0
277	277	80	hombre	FANoV	AVK/AC	AVK	Acenocumarol		sí	109	1.71	37.59	4	6	3	sí	Levetiracetam	no			86.5	sí	no	Dabigatrán 150	Dabigatrán	<90	50-89,9	1	0		0	0	0		0	21.1253	1.76044	21.1253	21.1253	21.1253	21.1253	0
278	278	70	mujer	FANoV	AVK/AC	AVK	Acenocumarol		no	75	1.53	32.61	1	5	3	no		no			81.6	sí	no	Edoxabán 60	Edoxabán	<90	50-89,9	3	0		0	0	0		0	19.0554	1.58795	19.0554	19.0554	19.0554	19.0554	0
279	279	72	hombre	FANoV	AVK/AC	Otro ACOD		Edoxabán	no	94	1.86	26.11	0	2	2	no		no			68.3	no	no	Apixabán 5	Apixabán	<90	50-89,9	3	0		0	0	0		0	19.0226	1.58522	19.0226	19.0226	19.0226	19.0226	0
280	280	77	mujer	FANoV	AVK/AC	AVK	Acenocumarol		no	64	1.6	24.62	0	3	1	no		no			68	no	no	Edoxabán 60	Edoxabán	<90	50-89,9	3	0		0	0	0		0	25.4292	2.1191	25.4292	25.4292	25.4292	25.4292	0
282	282	88	mujer	FANoV	AVK/AC	AVK	Acenocumarol		no	72	1.6	27.69	1	5	2	no		no			58	no	no	Edoxabán 60	Edoxabán	<90	50-89,9	5	0		0	0	0		0	24.8378	2.06982	24.8378	24.8378	24.8378	24.8378	0
283	283	89	mujer	FANoV	AVK/AC	AVK	Acenocumarol		no	62	1.52	26.96	0	4	2	no		no			46.7	no	no	Edoxabán 30	Edoxabán	<90	30-49.9	5	0		0	0	0		0	27.4004	2.28337	27.4004	27.4004	27.4004	27.4004	0
284	284	83	mujer	FANoV	AVK/AC	AVK	Acenocumarol		no	62	1.52	26.96	3	8	3	no		no			40	sí	no	Edoxabán 30	Edoxabán	<90	30-49.9	3	0		0	0	0		0	25.4292	2.1191	25.4292	25.4292	25.4292	25.4292	0
285	285	67	hombre	FANoV	Naïf	Naïf			no	74	1.75	23.13	2	4	3	no		no			69	sí	no	Dabigatrán 110	Dabigatrán	<90	50-89,9	4	0		0	0	0		0	22.308	1.859	22.308	22.308	22.308	22.308	0
286	286	74	mujer	FANoV	AVK/AC	AVK	Acenocumarol		no	62	1.5	26.96	0	2	1	no		no			52.3	no	no	Rivaroxabán 20	Rivaroxabán	<90	50-89,9	3	0		0	0	0		0	19.0226	1.58522	19.0226	19.0226	19.0226	19.0226	0
288	288	88	mujer	FAV	AVK/AC	AVK	Acenocumarol		no	79	1.55	30.38	0	5	2	no		no			50.5	no	no	Edoxabán 60	Edoxabán	<90	50-89,9	6	0		0	0	0		0	27.8604	2.3217	27.8604	27.8604	27.8604	27.8604	0
289	289	89	hombre	FANoV	AVK/AC	AVK	Warfarina		no	61	1.63	23.46	1	3	2	no		no			47	no	no	Edoxabán 30	Edoxabán	<90	30-49.9	5	0		0	0	0		0	26.2177	2.1848	26.2177	26.2177	26.2177	26.2177	0
292	292	75	hombre	FANoV	AVK/AC	AVK	Acenocumarol		no	90	1.7	31.03	0	2	2	sí	diltiazem 200mg 1724h	no			59	no	no	Edoxabán 60	Edoxabán	<90	50-89,9	3	0		0	0	0		0	23.1951	1.93292	23.1951	23.1951	23.1951	23.1951	0
293	293	83	hombre	FANoV	AVK/AC	AVK	Acenocumarol		no	85	1.78	26.56	1	3	2	no		no			79.2	no	no	Edoxabán 60	Edoxabán	<90	50-89,9	5	0		0	0	0		0	25.232	2.10267	25.232	25.232	25.232	25.232	0
295	295	74	hombre	FANoV	AVK/AC	AVK	Acenocumarol		no	98	1.73	33.79	1	3	2	no		no			78.8	no	no	Edoxabán 60	Edoxabán	<90	50-89,9	6	0		0	0	0		0	23.2608	1.9384	23.2608	23.2608	23.2608	23.2608	0
297	297	78	mujer	FANoV	AVK/AC	AVK	Acenocumarol		no	69	1.68	23.79	1	5	2	no		no			56.8	no	no	Edoxabán 60	Edoxabán	<90	50-89,9	4	0		0	0	0		0	25.1663	2.09719	25.1663	25.1663	25.1663	25.1663	0
298	298	87	mujer	FANoV	AVK/AC	AVK	Warfarina		no	63	1.45	27.39	0	4	2	no		no			39.3	no	no	Edoxabán 30	Edoxabán	<90	30-49.9	4	0		0	0	0		0	25.1006	2.09172	25.1006	25.1006	25.1006	25.1006	0
301	301	83	hombre	FANoV	AVK/AC	AVK	Acenocumarol		sí	73	1.65	25.17	1	3	3	no		no			39.4	no	sí	Apixabán 2.5	Apixabán	<90	30-49.9	4	0		0	0	0		0	18.2341	1.51951	18.2341	18.2341	18.2341	18.2341	0
302	302	79	hombre	FANoV	AVK/AC	Otro ACOD		Dabigatrán	sí	76	1.6	29.23	5	5	3	sí	DILTIAZEM RETARD 120MG712H	no			47	sí	no	Apixabán 5	Apixabán	<90	30-49.9	5	0		0	0	0		0	23.7536	1.97947	23.7536	23.7536	23.7536	23.7536	0
303	303	87	hombre	FANoV	AVK/AC	AVK	Acenocumarol		no	67	1.68	23.1	3	4	1	no		no			59	no	no	Edoxabán 60	Edoxabán	<90	50-89,9	3	0		0	0	0		0	25.6591	2.13826	25.6591	25.6591	25.6591	25.6591	0
304	304	75	hombre	FANoV	AVK/AC	AVK	Acenocumarol		sí	85	1.78	26.56	1	1	1	no		no			101	no	sí	Edoxabán 60	Edoxabán	>=90	90-109.9	4	0		0	0	0		0	21.848	1.82067	21.848	21.848	21.848	21.848	0
310	310	69	hombre	FANoV	Naïf	Naïf			no	101.6	1.84	31.75	0	1	1	no		no			119.3	no	no	Apixabán 5	Apixabán	>=90	110-129.9	1	0		0	0	0		0	18.1355	1.51129	18.1355	18.1355	18.1355	18.1355	0
311	311	73	mujer	FAV	AVK/AC	AVK	Warfarina		no	73	1.5	31.74	0	3	2	no		sí	AAS 100mg/24h		65.6	no	no	Edoxabán 60	Edoxabán	<90	50-89,9	5	0		0	0	0		0	27.3018	2.27515	27.3018	27.3018	27.3018	27.3018	0
313	313	83	mujer	FAV	Naïf	Naïf			no	67	1.49	29.13	1	6	3	no		no			48.5	sí	no	Dabigatrán 110	Dabigatrán	<90	30-49.9	4	0		0	0	0		0	25.462	2.12183	25.462	25.462	25.462	25.462	0
314	314	88	mujer	FANoV	Naïf	Naïf			no	46	1.5	20	0	3	1	no		no			32.8	no	no	Edoxabán 30	Edoxabán	<90	30-49.9	1	0		0	0	0		0	20.6653	1.72211	20.6653	20.6653	20.6653	20.6653	0
315	315	76	hombre	FANoV	Naïf	Naïf			no	70	1.67	24.14	0	3	2	no		no			54.1	no	no	Edoxabán 60	Edoxabán	<90	50-89,9	4	0		0	0	0		0	26.9733	2.24778	26.9733	26.9733	26.9733	26.9733	0
316	316	71	hombre	FANoV	Naïf	Naïf			no	85	1.63	32.69	2	4	3	no		sí	AAS 100mg/24h		85.8	no	no	Dabigatrán 150	Dabigatrán	<90	50-89,9	1	0		0	0	0		0	20.5667	1.71389	20.5667	20.5667	20.5667	20.5667	0
318	318	87	hombre	FANoV	AVK/AC	AVK	Acenocumarol		sí	73	1.65	25.17	0	5	3	no		no			64	no	no	Edoxabán 60	Edoxabán	<90	50-89,9	4	0		0	0	0		0	17.7741	1.48118	17.7741	17.7741	17.7741	17.7741	0
320	320	64	mujer	FANoV	AVK/AC	AVK	Acenocumarol		no	55	1.47	23.91	1	2	1	no		no			77	no	no	Edoxabán 30	Edoxabán	<90	50-89,9	5	0		0	0	0		0	22.768	1.89733	22.768	22.768	22.768	22.768	0
321	321	82	mujer	FANoV	AVK/AC	AVK	Acenocumarol		no	66	1.59	25.38	3	6	2	no		no			34	no	no	Edoxabán 30	Edoxabán	<90	30-49.9	5	0		0	0	0		0	26.0534	2.17112	26.0534	26.0534	26.0534	26.0534	0
322	322	73	hombre	FANoV	Naïf	Naïf			no	84	1.75	26.25	2	4	2	no		no			50.4	no	no	Apixabán 5	Apixabán	<90	50-89,9	1	0		0	0	0		0	20.5339	1.71116	20.5339	20.5339	20.5339	20.5339	0
323	323	76	hombre	FANoV	Naïf	Naïf			no	76.5	1.75	23.91	1	5	3	no		no			56.7	sí	no	Apixabán 5	Apixabán	<90	50-89,9	2	0		0	0	0		0	23.2936	1.94114	23.2936	23.2936	23.2936	23.2936	0
324	324	63	hombre	FANoV	Naïf	Naïf			no	99	1.86	27.5	1	3	1	no		no			123	no	no	Edoxabán 60	Edoxabán	>=90	110-129.9	4	0		0	0	0		0	27.2361	2.26968	27.2361	27.2361	27.2361	27.2361	0
325	325	81	mujer	FAV	AVK/AC	AVK	Acenocumarol		no	58	1.6	22.31	2	6	2	no		no			49	no	no	Edoxabán 30	Edoxabán	<90	30-49.9	5	0		0	0	0		0	22.9979	1.9165	22.9979	22.9979	22.9979	22.9979	0
326	326	67	hombre	FANoV	Naïf	Naïf			no	96	1.63	36.92	4	2	3	no		no			131.5	no	sí	Dabigatrán 150	Dabigatrán	>=90	130-149.9	1	0		0	0	0		0	20.5339	1.71116	20.5339	20.5339	20.5339	20.5339	0
329	329	79	mujer	FANoV	AVK/AC	AVK	Acenocumarol		sí	54	1.48	23.48	2	6	2	no		no			43.2	sí	no	Dabigatrán 110	Dabigatrán	<90	30-49.9	1	0		0	0	0		0	19.8768	1.6564	19.8768	19.8768	19.8768	19.8768	0
330	330	64	mujer	FANoV	AVK/AC	AVK	Acenocumarol		no	70	1.6	26.92	2	2	0	no		no			81.6	no	no	Dabigatrán 150	Dabigatrán	<90	50-89,9	1	0		0	0	0		0	19.9097	1.65914	19.9097	19.9097	19.9097	19.9097	0
331	331	80	mujer	FANoV	AVK/AC	AVK	Warfarina		no	63	1.6	24.23	3	5	2	no		no			55.8	no	no	Edoxabán 60	Edoxabán	<90	50-89,9	3	0		0	0	0		0	20.271	1.68925	20.271	20.271	20.271	20.271	0
333	333	71	mujer	FANoV	AVK/AC	AVK	Acenocumarol		no	95	1.66	32.76	1	5	3	no		no			129	sí	no	Dabigatrán 150	Dabigatrán	>=90	110-129.9	3	0		0	0	0		0	24.1478	2.01232	24.1478	24.1478	24.1478	24.1478	0
334	334	70	hombre	FANoV	Naïf	Naïf			no	85	1.72	29.31	0	2	2	sí	Amiodarona	no			56.6	no	no	Dabigatrán 150	Dabigatrán	<90	50-89,9	1	0		0	0	0		0	19.8439	1.65366	19.8439	19.8439	19.8439	19.8439	0
336	336	67	hombre	FANoV	AVK/AC	AVK	Acenocumarol		no	75	1.79	23.44	1	3	2	no		no			98.8	sí	no	Apixabán 5	Apixabán	>=90	90-109.9	1	0		0	0	0		0	17.4456	1.4538	17.4456	17.4456	17.4456	17.4456	0
337	337	69	hombre	FANoV	AVK/AC	AVK	Acenocumarol		no	91	1.74	31.38	1	3	2	no		no			91.6	no	no	Edoxabán 60	Edoxabán	>=90	90-109.9	3	0		0	0	0		0	15.54	1.295	15.54	15.54	15.54	15.54	0
338	338	71	hombre	FANoV	Naïf	Naïf			no	145	1.7	50	4	4	2	no		sí	AAS 100mg/24h		178.7	no	no	Rivaroxabán 20	Rivaroxabán	>=90	>=150	1	0		0	0	0		0	19.8111	1.65092	19.8111	19.8111	19.8111	19.8111	0
339	339	88	hombre	FANoV	AVK/AC	Otro ACOD		Rivaroxabán	no	80	1.69	27.59	1	4	2	no		no			24.4	no	no	Apixabán 2.5	Apixabán	<90	<30	3	0		0	0	0		0	26.4805	2.20671	26.4805	26.4805	26.4805	26.4805	0
340	340	86	mujer	FANoV	AVK/AC	AVK	Acenocumarol		sí	70	1.62	26.92	2	7	3	no		no			64.7	sí	no	Edoxabán 60	Edoxabán	<90	50-89,9	2	0		0	0	0		0	24.0493	2.00411	24.0493	24.0493	24.0493	24.0493	0
342	342	63	hombre	FANoV	AVK/AC	AVK	Acenocumarol		no	68	1.74	23.45	1	2	1	no		no			85.6	no	no	Edoxabán 60	Edoxabán	<90	50-89,9	4	0		0	0	0		0	23.8193	1.98494	23.8193	23.8193	23.8193	23.8193	0
343	343	85	hombre	FANoV	Naïf	Naïf			no	88	1.72	30.34	1	5	3	no		no			83	sí	sí	Dabigatrán 110	Dabigatrán	<90	50-89,9	2	0		0	0	0		0	24.0493	2.00411	24.0493	24.0493	24.0493	24.0493	0
344	344	59	hombre	FANoV	AVK/AC	AVK	Acenocumarol		no	122	1.76	38.13	2	1	1	no		sí	AAS 100mg/24h		137.3	no	no	Apixabán 5	Apixabán	>=90	130-149.9	2	0		0	0	0		0	23.885	1.99042	23.885	23.885	23.885	23.885	0
345	345	85	hombre	FANoV	AVK/AC	AVK	Acenocumarol		sí	69	1.59	26.54	2	6	3	sí	Amiodarona	no			25.7	sí	no	Apixabán 2.5	Apixabán	<90	<30	1	0		0	0	0		0	19.6797	1.63997	19.6797	19.6797	19.6797	19.6797	0
347	347	52	hombre	FANoV	AVK/AC	AVK	Acenocumarol		no	80	1.77	25	2	2	0	no		no			112.4	no	no	Dabigatrán 150	Dabigatrán	>=90	110-129.9	3	0		0	0	0		0	24.0493	2.00411	24.0493	24.0493	24.0493	24.0493	0
348	348	81	mujer	FANoV	AVK/AC	AVK	Acenocumarol		no	60	1.6	23.08	1	3	1	no		no			61.5	no	no	Dabigatrán 110	Dabigatrán	<90	50-89,9	1	0		0	0	0		0	19.6797	1.63997	19.6797	19.6797	19.6797	19.6797	0
350	350	85	hombre	FANoV	AVK/AC	AVK	Acenocumarol		no	74	1.7	25.52	0	3	2	no		no			51	no	no	Edoxabán 60	Edoxabán	<90	50-89,9	4	0		0	0	0		0	21.8152	1.81793	21.8152	21.8152	21.8152	21.8152	0
352	352	83	hombre	FANoV	AVK/AC	AVK	Acenocumarol		no	75	1.7	25.86	1	4	2	sí	Diltiazem 120mg/12h	no			35	no	no	Edoxabán 30	Edoxabán	<90	30-49.9	4	0		0	0	0		0	23.7864	1.9822	23.7864	23.7864	23.7864	23.7864	0
353	353	82	mujer	FANoV	AVK/AC	AVK	Acenocumarol		no	75	1.6	28.85	0	4	2	no		no			79	no	no	Apixabán 5	Apixabán	<90	50-89,9	2	0		0	0	0		0	21.7495	1.81246	21.7495	21.7495	21.7495	21.7495	0
354	354	84	hombre	FANoV	AVK/AC	AVK	Acenocumarol		sí	65	1.62	25	2	6	3	no		no			41.8	sí	no	Apixabán 5	Apixabán	<90	30-49.9	4	0		0	0	0		0	15.3758	1.28131	15.3758	15.3758	15.3758	15.3758	0
357	357	88	mujer	FANoV	AVK/AC	AVK	Acenocumarol		no	54	1.54	23.48	0	4	2	sí	Levetiracetam	no			44.8	no	no	Edoxabán 30	Edoxabán	<90	30-49.9	4	0		0	0	0		0	26.152	2.17933	26.152	26.152	26.152	26.152	0
360	360	81	hombre	FANoV	AVK/AC	AVK	Acenocumarol		no	72	1.67	24.83	1	2	1	no		no			72	no	no	Edoxabán 60	Edoxabán	<90	50-89,9	3	0		0	0	0		0	21.4538	1.78782	21.4538	21.4538	21.4538	21.4538	0
361	361	72	hombre	FANoV	AVK/AC	AVK	Acenocumarol		no	62	1.65	21.38	1	1	1	sí	Amiodarona	no			75.1	no	no	Edoxabán 60	Edoxabán	<90	50-89,9	2	0		0	0	0		0	23.7864	1.9822	23.7864	23.7864	23.7864	23.7864	0
362	362	83	mujer	FANoV	AVK/AC	AVK	Acenocumarol		no	43	1.37	21.5	3	4	2	no		no			33.7	no	sí	Edoxabán 30	Edoxabán	<90	30-49.9	4	0		0	0	0		0	21.2567	1.77139	21.2567	21.2567	21.2567	21.2567	0
363	363	74	mujer	FANoV	AVK/AC	AVK	Acenocumarol		no	50	1.6	19.23	0	2	1	no		no			43.2	no	no	Edoxabán 30	Edoxabán	<90	30-49.9	4	0		0	0	0		0	24.1478	2.01232	24.1478	24.1478	24.1478	24.1478	0
364	364	84	mujer	FANoV	AVK/AC	AVK	Warfarina		no	45	1.59	17.31	1	4	2	no		no			40.2	no	no	Edoxabán 30	Edoxabán	<90	30-49.9	5	0		0	0	0		0	21.848	1.82067	21.848	21.848	21.848	21.848	0
365	365	69	mujer	FANoV	Naïf	Naïf			no	68	1.49	29.57	0	3	3	no		sí	Clopidogrel 75mg/24h		89.1	no	no	Apixabán 5	Apixabán	<90	50-89,9	2	0		0	0	0		0	21.7495	1.81246	21.7495	21.7495	21.7495	21.7495	0
366	366	76	mujer	FAV	AVK/AC	AVK	Acenocumarol		no	76	1.66	26.21	0	4	2	sí	Dronedarona	no			74.6	no	no	Apixabán 5	Apixabán	<90	50-89,9	1	0		0	0	0		0	19.4497	1.62081	19.4497	19.4497	19.4497	19.4497	0
367	367	86	mujer	FANoV	Naïf	Naïf			no	66	1.5	28.7	0	3	1	no		no			53.9	no	no	Dabigatrán 110	Dabigatrán	<90	50-89,9	3	0		0	0	0		0	23.7864	1.9822	23.7864	23.7864	23.7864	23.7864	0
368	368	73	mujer	FANoV	AVK/AC	AVK	Acenocumarol		no	73	1.6	28.08	1	4	2	no		no			56.1	no	no	Rivaroxabán 15	Rivaroxabán	<90	50-89,9	1	0		0	0	0		0	19.4497	1.62081	19.4497	19.4497	19.4497	19.4497	0
369	369	80	mujer	FANoV	AVK/AC	AVK	Acenocumarol		no	74	1.66	25.52	1	4	2	no		no			55.2	no	no	Edoxabán 60	Edoxabán	<90	50-89,9	4	0		0	0	0		0	24.0821	2.00684	24.0821	24.0821	24.0821	24.0821	0
371	371	70	hombre	FANoV	Naïf	Naïf			no	54	1.7	18.62	0	1	1	no		no			65.6	no	no	Apixabán 5	Apixabán	<90	50-89,9	1	0		0	0	0		0	19.3511	1.61259	19.3511	19.3511	19.3511	19.3511	0
372	372	85	hombre	FANoV	AVK/AC	AVK	Acenocumarol		no	68	1.62	26.15	0	3	3	no		no			34.6	no	sí	Apixabán 2.5	Apixabán	<90	30-49.9	1	0		0	0	0		0	19.3511	1.61259	19.3511	19.3511	19.3511	19.3511	0
374	374	79	hombre	FANoV	AVK/AC	AVK	Acenocumarol		no	68	1.68	23.45	2	4	2	no		no			48.1	no	no	Edoxabán 30	Edoxabán	<90	30-49.9	5	0		0	0	0		0	24.9035	2.07529	24.9035	24.9035	24.9035	24.9035	0
375	375	84	hombre	FANoV	AVK/AC	AVK	Acenocumarol		no	77	1.7	26.55	0	5	3	sí	Amiodarona	no			56	no	no	Edoxabán 60	Edoxabán	<90	50-89,9	4	0		0	0	0		0	19.8111	1.65092	19.8111	19.8111	19.8111	19.8111	0
378	378	71	mujer	FANoV	AVK/AC	AVK	Acenocumarol		no	89	1.64	34.23	0	3	2	sí	Amiodarona 200mg	no			82	no	no	Edoxabán 60	Edoxabán	<90	50-89,9	3	0		0	0	0		0	19.5154	1.62628	19.5154	19.5154	19.5154	19.5154	0
379	379	83	mujer	FANoV	Naïf	Naïf			no	67	1.65	23.1	0	4	2	sí	Metotrexate	no			44.6	no	no	Edoxabán 30	Edoxabán	<90	30-49.9	3	0		0	0	0		0	16.9528	1.41273	16.9528	16.9528	16.9528	16.9528	0
380	380	70	mujer	FANoV	AVK/AC	Otro ACOD		Apixabán	no	69	1.63	26.54	0	2	1	no		no			77.1	no	no	Edoxabán 60	Edoxabán	<90	50-89,9	3	0		0	0	0		0	22.6694	1.88912	22.6694	22.6694	22.6694	22.6694	0
384	384	64	hombre	FANoV	Naïf	Naïf			no	81	1.74	27.93	0	3	2	sí	Amiodarona	no			74.4	no	no	Dabigatrán 150	Dabigatrán	<90	50-89,9	1	0		0	0	0		0	19.1869	1.5989	19.1869	19.1869	19.1869	19.1869	0
385	385	86	mujer	FANoV	Naïf	Naïf			no	65	1.6	25	3	5	2	no		no			42.3	no	no	Dabigatrán 110	Dabigatrán	<90	30-49.9	1	0		0	0	0		0	19.1869	1.5989	19.1869	19.1869	19.1869	19.1869	0
388	388	77	mujer	FANoV	AVK/AC	AVK	Acenocumarol		no	76	1.6	29.23	3	6	2	no		no			81.9	no	no	Edoxabán 60	Edoxabán	<90	50-89,9	4	0		0	0	0		0	22.1437	1.84531	22.1437	22.1437	22.1437	22.1437	0
389	389	77	hombre	FANoV	AVK/AC	AVK	Acenocumarol		no	91	1.76	28.44	3	5	4	no		no			55.3	sí	sí	Edoxabán 60	Edoxabán	<90	50-89,9	5	0		0	0	0		0	23.5236	1.9603	23.5236	23.5236	23.5236	23.5236	0
390	390	74	mujer	FANoV	Naïf	Naïf			no	74	1.6	28.46	0	3	2	no		no			75.9	no	no	Apixabán 5	Apixabán	<90	50-89,9	3	0		0	0	0		0	17.3142	1.44285	17.3142	17.3142	17.3142	17.3142	0
392	392	79	mujer	FANoV	AVK/AC	AVK	Acenocumarol		sí	71	1.5	30.87	4	7	3	no		no			56.2	sí	sí	Apixabán 5	Apixabán	<90	50-89,9	1	0		0	0	0		0	19.0554	1.58795	19.0554	19.0554	19.0554	19.0554	0
394	394	59	hombre	ETEV	AVK/AC	HBPM			no	105	1.83	32.81	2	0	0	no		no			153.4	no	no	Edoxabán 60	Edoxabán	>=90	>=150	2	0		0	0	0		0	16.7885	1.39904	16.7885	16.7885	16.7885	16.7885	0
395	395	91	hombre	FANoV	AVK/AC	Otro ACOD		Edoxabán	sí	62	1.65	21.38	0	3	3	no		no			44.2	no	sí	Apixabán 2.5	Apixabán	<90	30-49.9	3	0		0	0	0		0	25.2649	2.10541	25.2649	25.2649	25.2649	25.2649	0
396	396	79	hombre	FANoV	Naïf	Naïf			no	65	1.61	25	0	3	2	no		no			64	no	no	Edoxabán 60	Edoxabán	<90	50-89,9	3	0		0	0	0		0	19.9754	1.66461	19.9754	19.9754	19.9754	19.9754	0
397	397	68	hombre	FANoV	Naïf	Naïf			no	85	1.72	29.31	1	3	2	sí	Amiodarona	no			57.5	no	no	Rivaroxabán 15	Rivaroxabán	<90	50-89,9	3	0		0	0	0		0	23.4251	1.95209	23.4251	23.4251	23.4251	23.4251	0
398	398	86	hombre	FANoV	AVK/AC	AVK	Acenocumarol		no	84	1.75	26.25	3	5	2	sí	Carbamacepina	no			87.5	no	no	Edoxabán 60	Edoxabán	<90	50-89,9	3	0		0	0	0		0	21.5524	1.79603	21.5524	21.5524	21.5524	21.5524	0
399	399	81	mujer	FAV	AVK/AC	AVK	Acenocumarol		no	65	1.53	28.26	0	4	2	no		no			55.2	no	no	Edoxabán 60	Edoxabán	<90	50-89,9	3	0		0	0	0		0	23.4251	1.95209	23.4251	23.4251	23.4251	23.4251	0
401	401	88	mujer	FANoV	AVK/AC	AVK	Acenocumarol		sí	58	1.5	25.22	0	4	2	sí	Amiodarona	no			26.6	no	sí	Apixabán 2.5	Apixabán	<90	<30	1	0		0	0	0		0	19.0554	1.58795	19.0554	19.0554	19.0554	19.0554	0
402	402	80	mujer	FAV	AVK/AC	AVK	Acenocumarol		no	74	1.61	28.46	0	4	2	no		no			57.6	no	no	Edoxabán 60	Edoxabán	<90	50-89,9	3	0		0	0	0		0	14.9815	1.24846	14.9815	14.9815	14.9815	14.9815	0
406	406	58	mujer	ETEV	AVK/AC	AVK	Acenocumarol		sí	78	1.69	26.9	0	1	0	no		no			188.8	no	sí	Apixabán 5	Apixabán	>=90	>=150	1	0		0	0	0		0	18.924	1.577	18.924	18.924	18.924	18.924	0
407	407	80	mujer	ETEV	AVK/AC	AVK	Acenocumarol		sí	70	1.6	26.92	1	3	1	no		no			33.9	no	sí	Dabigatrán 110	Dabigatrán	<90	30-49.9	1	0		0	0	0		0	14.5216	1.21013	14.5216	14.5216	14.5216	14.5216	0
408	408	75	hombre	FANoV	AVK/AC	AVK	Warfarina		sí	117	1.75	36.56	3	5	3	no		sí	Doble (AAS + clopidogrel)		102.6	no	no	Dabigatrán 150	Dabigatrán	>=90	90-109.9	1	0		0	0	0		0	18.8912	1.57426	18.8912	18.8912	18.8912	18.8912	0
409	409	72	mujer	FANoV	Naïf	Naïf			sí	81	1.53	35.22	2	6	3	no		no			94.2	sí	no	Dabigatrán 150	Dabigatrán	>=90	90-109.9	3	0		0	0	0		0	25.2977	2.10815	25.2977	25.2977	25.2977	25.2977	0
410	410	73	hombre	FANoV	AVK/AC	AVK	Acenocumarol		no	75	1.8	23.44	0	2	2	no		no			84	no	no	Edoxabán 60	Edoxabán	<90	50-89,9	2	0		0	0	0		0	22.9322	1.91102	22.9322	22.9322	22.9322	22.9322	0
411	411	86	mujer	FANoV	AVK/AC	AVK	Acenocumarol		no	78.5	1.63	30.19	1	4	2	no		no			46	no	no	Edoxabán 60	Edoxabán	<90	30-49.9	3	0		0	0	0		0	20.6982	1.72485	20.6982	20.6982	20.6982	20.6982	0
412	412	80	mujer	FANoV	AVK/AC	AVK	Acenocumarol		no	55	1.52	23.91	0	4	2	no		no			36	no	no	Edoxabán 30	Edoxabán	<90	30-49.9	2	0		0	0	0		0	19.0883	1.59069	19.0883	19.0883	19.0883	19.0883	0
413	413	80	hombre	FAV	AVK/AC	AVK	Acenocumarol		no	100	1.68	34.48	2	3	2	no		no			66.1	no	no	Edoxabán 60	Edoxabán	<90	50-89,9	3	0		0	0	0		0	19.2526	1.60438	19.2526	19.2526	19.2526	19.2526	0
414	414	80	hombre	ETEV	AVK/AC	AVK	Acenocumarol		no	80	1.69	27.59	4	5	3	no		sí	Clopidogrel 75mg/24h		55.6	no	no	Edoxabán 60	Edoxabán	<90	50-89,9	3	0		0	0	0		0	24.4107	2.03422	24.4107	24.4107	24.4107	24.4107	0
416	416	62	hombre	FANoV	AVK/AC	AVK	Acenocumarol		no	97.8	1.65	33.72	1	2	1	no		no			86.8	no	no	Edoxabán 60	Edoxabán	<90	50-89,9	4	0		0	0	0		0	22.1766	1.84805	22.1766	22.1766	22.1766	22.1766	0
417	417	75	hombre	FANoV	AVK/AC	AVK	Acenocumarol		no	68	1.7	23.45	1	3	3	no		sí	AAS 100mg/24h		74	no	no	Edoxabán 60	Edoxabán	<90	50-89,9	4	0		0	0	0		0	24.6735	2.05613	24.6735	24.6735	24.6735	24.6735	0
418	418	79	mujer	FANoV	AVK/AC	AVK	Acenocumarol		no	64	1.67	22.07	1	4	2	sí	Amiodarona	no			53.6	no	no	Edoxabán 60	Edoxabán	<90	50-89,9	4	0		0	0	0		0	19.3511	1.61259	19.3511	19.3511	19.3511	19.3511	0
421	421	86	mujer	FANoV	Naïf	Naïf			no	80	1.5	34.78	1	5	2	no		no			60.7	no	no	Edoxabán 60	Edoxabán	<90	50-89,9	3	0		0	0	0		0	19.5811	1.63176	19.5811	19.5811	19.5811	19.5811	0
422	422	59	hombre	FANoV	AVK/AC	AVK	Acenocumarol		no	93	1.64	35.77	6	4	2	no		sí	AAS 100mg/24h		61.4	no	no	Apixabán 5	Apixabán	<90	50-89,9	1	0		0	0	0		0	18.6283	1.55236	18.6283	18.6283	18.6283	18.6283	0
423	423	87	mujer	FANoV	AVK/AC	AVK	Acenocumarol		no	53	1.6	20.38	2	4	1	no		no			44.8	no	no	Edoxabán 30	Edoxabán	<90	30-49.9	2	0		0	0	0		0	20.4025	1.70021	20.4025	20.4025	20.4025	20.4025	0
424	424	82	mujer	FANoV	Naïf	Naïf			no	63	1.54	27.39	2	7	3	no		no			44.9	sí	sí	Dabigatrán 110	Dabigatrán	<90	30-49.9	1	0		0	0	0		0	18.5955	1.54962	18.5955	18.5955	18.5955	18.5955	0
425	425	74	mujer	FANoV	AVK/AC	AVK	Warfarina		no	57	1.6	21.92	0	3	2	no		no			30.4	no	no	Apixabán 2.5	Apixabán	<90	30-49.9	2	0		0	0	0		0	18.8255	1.56879	18.8255	18.8255	18.8255	18.8255	0
427	427	72	hombre	FANoV	Naïf	Naïf			no	100	1.69	34.48	1	3	2	no		no			109.8	no	sí	Dabigatrán 110	Dabigatrán	>=90	90-109.9	1	0		0	0	0		0	13.2074	1.10062	13.2074	13.2074	13.2074	13.2074	0
428	428	69	hombre	FANoV	Naïf	Naïf			no	85	1.72	29.31	2	3	3	no		sí	Clopidogrel 75mg/24h		118	no	no	Edoxabán 60	Edoxabán	>=90	110-129.9	2	0		0	0	0		0	20.7639	1.73032	20.7639	20.7639	20.7639	20.7639	0
429	429	84	mujer	FANoV	AVK/AC	AVK	Acenocumarol		no	63	1.65	21.72	0	3	1	sí	Diltiazem 120 mg/24h	no			86.8	no	no	Edoxabán 60	Edoxabán	<90	50-89,9	3	0		0	0	0		0	19.1211	1.59343	19.1211	19.1211	19.1211	19.1211	0
430	430	89	hombre	FAV	AVK/AC	AVK	Warfarina		sí	72	1.78	22.5	1	6	3	no		no			51	no	no	Edoxabán 60	Edoxabán	<90	50-89,9	5	0		0	0	0		0	21.7166	1.80972	21.7166	21.7166	21.7166	21.7166	0
431	431	78	hombre	FANoV	Naïf	Naïf			no	77	1.7	26.55	1	4	2	no		no			57.7	no	no	Apixabán 5	Apixabán	<90	50-89,9	2	0		0	0	0		0	19.0883	1.59069	19.0883	19.0883	19.0883	19.0883	0
432	432	69	hombre	FANoV	AVK/AC	AVK	Acenocumarol		no	73	1.65	25.17	5	4	2	no		no			88.9	no	no	Edoxabán 60	Edoxabán	<90	50-89,9	1	0		0	0	0		0	18.4641	1.53867	18.4641	18.4641	18.4641	18.4641	0
433	433	76	mujer	FANoV	AVK/AC	AVK	Acenocumarol		no	63	1.68	21.72	0	4	2	no		no			53.5	no	no	Edoxabán 60	Edoxabán	<90	50-89,9	2	0		0	0	0		0	16.1643	1.34702	16.1643	16.1643	16.1643	16.1643	0
434	434	91	mujer	FANoV	Naïf	Naïf			no	55	1.63	21.15	2	6	3	no		no			46.1	sí	no	Edoxabán 60	Edoxabán	<90	30-49.9	3	0		0	0	0		0	19.3511	1.61259	19.3511	19.3511	19.3511	19.3511	0
435	435	69	mujer	FAV	AVK/AC	AVK	Acenocumarol		no	39	1.54	16.96	0	3	2	no		no			47.4	no	no	Edoxabán 30	Edoxabán	<90	30-49.9	4	0		0	0	0		0	21.6181	1.80151	21.6181	21.6181	21.6181	21.6181	0
437	437	81	mujer	FAV	AVK/AC	AVK	Acenocumarol		no	59	1.52	25.65	1	5	2	no		no			41.9	no	no	Edoxabán 30	Edoxabán	<90	30-49.9	3	0		0	0	0		0	19.0883	1.59069	19.0883	19.0883	19.0883	19.0883	0
439	439	76	hombre	FANoV	AVK/AC	AVK	Acenocumarol		no	81.8	1.72	28.21	1	4	2	no		no			52	no	no	Edoxabán 60	Edoxabán	<90	50-89,9	3	0		0	0	0		0	21.7823	1.8152	21.7823	21.7823	21.7823	21.7823	0
442	442	72	hombre	FANoV	AVK/AC	Otro ACOD		Rivaroxabán	no	79	1.85	21.94	2	2	2	sí	VERAPAMILO 180MG/24H	no			83	no	no	Edoxabán 60	Edoxabán	<90	50-89,9	3	0		0	0	0		0	24.9692	2.08077	24.9692	24.9692	24.9692	24.9692	0
445	445	83	mujer	FANoV	AVK/AC	AVK	Acenocumarol		sí	80	1.67	27.59	3	8	4	no		no			81.6	sí	sí	Edoxabán 60	Edoxabán	<90	50-89,9	2	0		0	0	0		0	19.154	1.59617	19.154	19.154	19.154	19.154	0
447	447	81	hombre	FANoV	AVK/AC	AVK	Acenocumarol		no	61.5	1.65	21.21	1	4	2	no		no			40.6	no	no	Edoxabán 30	Edoxabán	<90	30-49.9	3	0		0	0	0		0	18.8912	1.57426	18.8912	18.8912	18.8912	18.8912	0
449	449	66	hombre	FAV	AVK/AC	AVK	Acenocumarol		no	80	1.62	30.77	2	3	2	no		no			112.6	no	no	Apixabán 5	Apixabán	>=90	110-129.9	3	0		0	0	0		0	20.4682	1.70568	20.4682	20.4682	20.4682	20.4682	0
451	451	80	mujer	FANoV	Naïf	Naïf			no	48	1.48	20.87	1	5	2	no		no			60.7	sí	no	Edoxabán 30	Edoxabán	<90	50-89,9	3	0		0	0	0		0	20.2053	1.68378	20.2053	20.2053	20.2053	20.2053	0
452	452	66	mujer	FANoV	Naïf	Naïf			no	90	1.58	34.62	1	3	1	no		no			80.2	no	no	Edoxabán 60	Edoxabán	<90	50-89,9	3	0		0	0	0		0	22.4066	1.86721	22.4066	22.4066	22.4066	22.4066	0
455	455	85	mujer	FANoV	AVK/AC	AVK	Acenocumarol		no	71	1.6	27.31	0	4	2	sí	Amiodarona	no			53.6	no	no	Edoxabán 60	Edoxabán	<90	50-89,9	4	0		0	0	0		0	22.308	1.859	22.308	22.308	22.308	22.308	0
456	456	76	hombre	FANoV	AVK/AC	AVK	Acenocumarol		sí	84	1.75	26.25	2	4	3	sí	AMIODARONA	sí	Clopidogrel 75mg/24h		59.3	no	sí	Edoxabán 60	Edoxabán	<90	50-89,9	3	0		0	0	0		0	15.0472	1.25394	15.0472	15.0472	15.0472	15.0472	0
457	457	77	mujer	FANoV	AVK/AC	AVK	Acenocumarol		no	70	1.62	26.92	2	4	2	no		no			78.9	no	no	Edoxabán 60	Edoxabán	<90	50-89,9	3	0		0	0	0		0	13.5688	1.13073	13.5688	13.5688	13.5688	13.5688	0
458	458	86	mujer	FAV	Naïf	Naïf			no	62	1.55	23.85	0	4	3	no		no			40.8	no	sí	Dabigatrán 110	Dabigatrán	<90	30-49.9	1	0		0	0	0		0	17.9713	1.4976	17.9713	17.9713	17.9713	17.9713	0
459	459	76	mujer	FANoV	AVK/AC	AVK	Acenocumarol		sí	80	1.45	34.78	2	6	4	no		no			49.1	sí	sí	Apixabán 5	Apixabán	<90	30-49.9	3	0		0	0	0		0	24.5749	2.04791	24.5749	24.5749	24.5749	24.5749	0
461	461	73	mujer	FANoV	AVK/AC	AVK	Acenocumarol		no	79	1.65	27.24	2	3	2	sí	Amiodarona	no			45.6	no	no	Edoxabán 60	Edoxabán	<90	30-49.9	5	0		0	0	0		0	23.4908	1.95756	23.4908	23.4908	23.4908	23.4908	0
462	462	82	mujer	FANoV	AVK/AC	AVK	Acenocumarol		no	76	1.54	33.04	1	5	2	no		no			61.2	no	no	Edoxabán 60	Edoxabán	<90	50-89,9	4	0		0	0	0		0	22.7023	1.89185	22.7023	22.7023	22.7023	22.7023	0
463	463	66	hombre	FANoV	AVK/AC	AVK	Acenocumarol		no	76	1.83	23.75	0	3	2	no		no			75.8	no	no	Edoxabán 60	Edoxabán	<90	50-89,9	3	0		0	0	0		0	18.1355	1.51129	18.1355	18.1355	18.1355	18.1355	0
466	466	85	hombre	FANoV	AVK/AC	AVK	Acenocumarol		no	86	1.69	29.66	1	3	2	sí	Verapamilo 240 mg	no			75	no	no	Edoxabán 60	Edoxabán	<90	50-89,9	3	0		0	0	0		0	19.0554	1.58795	19.0554	19.0554	19.0554	19.0554	0
467	467	60	hombre	FANoV	AVK/AC	AVK	Warfarina		no	135	1.81	42.19	0	1	1	no		no			176	no	no	Dabigatrán 150	Dabigatrán	>=90	>=150	3	0		0	0	0		0	20.731	1.72758	20.731	20.731	20.731	20.731	0
468	468	79	hombre	FANoV	AVK/AC	AVK	Acenocumarol		no	69	1.62	26.54	0	3	2	no		no			46	no	no	Edoxabán 30	Edoxabán	<90	30-49.9	2	0		0	0	0		0	15.6386	1.30322	15.6386	15.6386	15.6386	15.6386	0
469	469	80	hombre	FANoV	AVK/AC	AVK	Acenocumarol		no	71.5	1.7	24.66	1	2	1	no		no			60.2	no	no	Edoxabán 60	Edoxabán	<90	50-89,9	4	0		0	0	0		0	19.6468	1.63723	19.6468	19.6468	19.6468	19.6468	0
470	470	89	mujer	FANoV	AVK/AC	AVK	Acenocumarol		no	72	1.62	27.69	1	5	2	no		no			52.9	no	no	Dabigatrán 110	Dabigatrán	<90	50-89,9	1	0		0	0	0		0	15.0801	1.25667	15.0801	15.0801	15.0801	15.0801	0
471	471	67	mujer	FANoV	AVK/AC	AVK	Acenocumarol		no	54	1.51	23.48	1	3	1	no		no			58.2	no	no	Edoxabán 30	Edoxabán	<90	50-89,9	3	0		0	0	0		0	9.29774	0.774812	9.29774	9.29774	9.29774	9.29774	0
472	472	68	mujer	FANoV	Naïf	Naïf			no	78	1.64	30	0	3	2	no		no			73.7	no	no	Edoxabán 60	Edoxabán	<90	50-89,9	3	0		0	0	0		0	15.9014	1.32512	15.9014	15.9014	15.9014	15.9014	0
473	473	79	mujer	FANoV	Naïf	Naïf			no	65	1.55	25	1	5	2	no		no			37.2	no	no	Edoxabán 30	Edoxabán	<90	30-49.9	3	0		0	0	0		0	16.4928	1.3744	16.4928	16.4928	16.4928	16.4928	0
474	474	70	hombre	FANoV	AVK/AC	AVK	Acenocumarol		no	80	1.71	27.59	0	3	2	no		no			64.3	no	no	Edoxabán 60	Edoxabán	<90	50-89,9	2	0		0	0	0		0	13.7331	1.14442	13.7331	13.7331	13.7331	13.7331	0
475	475	84	mujer	FANoV	AVK/AC	AVK	Acenocumarol		no	76	1.5	33.04	6	5	1	sí	Amiodarona	no			76.1	no	no	Edoxabán 60	Edoxabán	<90	50-89,9	3	0		0	0	0		0	17.5441	1.46201	17.5441	17.5441	17.5441	17.5441	0
476	476	86	hombre	FANoV	AVK/AC	AVK	Acenocumarol		no	73	1.7	25.17	0	3	2	no		no			40	no	no	Edoxabán 30	Edoxabán	<90	30-49.9	4	0		0	0	0		0	21.191	1.76591	21.191	21.191	21.191	21.191	0
477	477	77	mujer	FANoV	AVK/AC	Otro ACOD		Apixabán	sí	62	1.5	26.96	2	7	3	sí	Amidodarona	no			57.6	sí	no	Edoxabán 60	Edoxabán	<90	50-89,9	2	0		0	0	0		0	17.7413	1.47844	17.7413	17.7413	17.7413	17.7413	0
478	478	81	mujer	FANoV	AVK/AC	AVK	Acenocumarol		no	78	1.53	33.91	1	6	3	no		no			67	sí	no	Edoxabán 60	Edoxabán	<90	50-89,9	4	0		0	0	0		0	18.7598	1.56331	18.7598	18.7598	18.7598	18.7598	0
479	479	90	hombre	FANoV	AVK/AC	AVK	Acenocumarol		sí	70	1.67	24.14	1	5	3	no		no			38	sí	no	Edoxabán 30	Edoxabán	<90	30-49.9	4	0		0	0	0		0	21.3224	1.77687	21.3224	21.3224	21.3224	21.3224	0
480	480	86	mujer	FANoV	AVK/AC	AVK	Warfarina		no	55	1.47	23.91	1	6	3	no		no			49.4	sí	no	Edoxabán 30	Edoxabán	<90	30-49.9	3	0		0	0	0		0	16.7885	1.39904	16.7885	16.7885	16.7885	16.7885	0
481	481	73	hombre	FANoV	AVK/AC	AVK	Acenocumarol		no	81	1.64	31.15	3	3	2	sí	AMIODARONA 200, 1/24H	no			80	no	no	Edoxabán 60	Edoxabán	<90	50-89,9	2	0		0	0	0		0	11.9589	0.996578	11.9589	11.9589	11.9589	11.9589	0
483	483	77	hombre	FANoV	AVK/AC	AVK	Acenocumarol		no	52	1.62	20	2	3	2	no		no			44	no	sí	Edoxabán 30	Edoxabán	<90	30-49.9	2	0		0	0	0		0	12.386	1.03217	12.386	12.386	12.386	12.386	0
484	484	77	mujer	FANoV	AVK/AC	AVK	Acenocumarol		no	57	1.45	24.78	1	5	2	no		no			56.5	no	no	Edoxabán 30	Edoxabán	<90	50-89,9	4	0		0	0	0		0	18.7269	1.56057	18.7269	18.7269	18.7269	18.7269	0
485	485	87	mujer	FANoV	Naïf	Naïf			no	63.5	1.6	24.42	1	6	4	no		sí	AAS 100mg/24h		66.2	sí	no	Apixabán 5	Apixabán	<90	50-89,9	3	0		0	0	0		0	15.2115	1.26762	15.2115	15.2115	15.2115	15.2115	0
486	486	75	mujer	FANoV	AVK/AC	AVK	Acenocumarol		sí	85	1.65	29.31	1	3	1	no		no			86	no	no	Apixabán 5	Apixabán	<90	50-89,9	1	0		0	0	0		0	11.1376	0.928131	11.1376	11.1376	11.1376	11.1376	0
487	487	68	hombre	FANoV	AVK/AC	AVK	Acenocumarol		no	85	1.72	29.31	0	2	2	no		no			94.4	no	no	Edoxabán 60	Edoxabán	>=90	90-109.9	3	0		0	0	0		0	11.4661	0.95551	11.4661	11.4661	11.4661	11.4661	0
489	489	81	hombre	FANoV	AVK/AC	AVK	Acenocumarol		no	72	1.63	27.69	0	2	1	no		no			58	no	no	Edoxabán 60	Edoxabán	<90	50-89,9	2	0		0	0	0		0	11.729	0.977413	11.729	11.729	11.729	11.729	0
491	491	78	hombre	FANoV	AVK/AC	AVK	Acenocumarol		no	87	1.62	33.46	3	5	3	no		sí	AAS 100mg/24h		79.7	no	no	Edoxabán 60	Edoxabán	<90	50-89,9	5	0		0	0	0		0	19.8111	1.65092	19.8111	19.8111	19.8111	19.8111	0
492	492	75	hombre	FANoV	AVK/AC	AVK	Acenocumarol		no	75	1.7	25.86	0	1	1	no		no			58.4	no	no	Edoxabán 60	Edoxabán	<90	50-89,9	2	0		0	0	0		0	17.7413	1.47844	17.7413	17.7413	17.7413	17.7413	0
493	493	79	mujer	FANoV	AVK/AC	AVK	Acenocumarol		no	53	1.52	23.04	3	8	3	no		no			41.9	sí	no	Edoxabán 30	Edoxabán	<90	30-49.9	3	0		0	0	0		0	12.2875	1.02396	12.2875	12.2875	12.2875	12.2875	0
494	495	82	hombre	FANoV	AVK/AC	Otro ACOD		Dabigatrán	no	78	1.69	26.9	0	3	2	no		no			79.5	no	no	Edoxabán 60	Edoxabán	<90	50-89,9	2	0		0	0	0		0	17.0185	1.41821	17.0185	17.0185	17.0185	17.0185	0
496	497	83	mujer	FANoV	Naïf	Naïf			no	81	1.67	27.93	4	6	2	no		no			48.7	no	no	Edoxabán 30	Edoxabán	<90	30-49.9	4	0		0	0	0		0	17.5441	1.46201	17.5441	17.5441	17.5441	17.5441	0
498	499	75	mujer	FANoV	AVK/AC	AVK	Acenocumarol		no	96	1.64	36.92	1	3	2	no		no			110.3	no	no	Edoxabán 60	Edoxabán	>=90	110-129.9	3	0		0	0	0		0	12.7803	1.06502	12.7803	12.7803	12.7803	12.7803	0
499	500	75	mujer	FANoV	Naïf	Naïf			no	63	1.5	27.39	2	4	2	sí	Amiodarona	no			68.1	no	no	Apixabán 5	Apixabán	<90	50-89,9	2	0		0	0	0		0	18.3326	1.52772	18.3326	18.3326	18.3326	18.3326	0
500	501	64	mujer	ETEV	AVK/AC	AVK	Acenocumarol		no	72	1.59	27.69	2	1	0	no		no			80.8	no	no	Dabigatrán 150	Dabigatrán	<90	50-89,9	3	0		0	0	0		0	19.5154	1.62628	19.5154	19.5154	19.5154	19.5154	0
501	502	80	hombre	FANoV	AVK/AC	AVK	Acenocumarol		no	90	1.59	34.62	0	3	2	no		no			76.5	no	no	Edoxabán 60	Edoxabán	<90	50-89,9	3	0		0	0	0		0	18.2998	1.52498	18.2998	18.2998	18.2998	18.2998	0
502	503	72	mujer	FANoV	Naïf	Naïf			no	57	1.51	24.78	1	3	2	no		no			55.1	no	no	Apixabán 5	Apixabán	<90	50-89,9	3	0		0	0	0		0	18.1684	1.51403	18.1684	18.1684	18.1684	18.1684	0
503	504	76	mujer	FANoV	Naïf	Naïf			no	85	1.45	36.96	1	6	3	no		no			70.6	sí	no	Edoxabán 60	Edoxabán	<90	50-89,9	2	0		0	0	0		0	8.70637	0.72553	8.70637	8.70637	8.70637	8.70637	0
504	505	75	hombre	FANoV	Naïf	Naïf			no	83	1.8	25.94	2	4	3	sí	Amiodarona	no			152.9	sí	sí	Edoxabán 60	Edoxabán	>=90	>=150	3	0		0	0	0		0	11.729	0.977413	11.729	11.729	11.729	11.729	0
505	506	75	mujer	FANoV	AVK/AC	AVK	Acenocumarol		no	71	1.65	24.48	1	4	2	no		no			53.4	no	no	Edoxabán 60	Edoxabán	<90	50-89,9	4	0		0	0	0		0	18.5955	1.54962	18.5955	18.5955	18.5955	18.5955	0
506	507	78	hombre	FANoV	AVK/AC	AVK	Acenocumarol		no	65	1.63	25	0	2	1	no		no			38.9	no	no	Edoxabán 30	Edoxabán	<90	30-49.9	3	0		0	0	0		0	14.9815	1.24846	14.9815	14.9815	14.9815	14.9815	0
508	509	74	mujer	FANoV	AVK/AC	AVK	Acenocumarol		no	73	1.63	28.08	0	3	2	sí	Amiodarona	no			52.7	no	no	Edoxabán 60	Edoxabán	<90	50-89,9	3	0		0	0	0		0	12.2218	1.01848	12.2218	12.2218	12.2218	12.2218	0
509	510	76	hombre	FANoV	AVK/AC	AVK	Acenocumarol		no	89	1.72	30.69	1	4	2	no		no			100.1	no	no	Edoxabán 60	Edoxabán	>=90	90-109.9	4	0		0	0	0		0	20.271	1.68925	20.271	20.271	20.271	20.271	0
510	511	78	mujer	FANoV	AVK/AC	AVK	Acenocumarol		no	97	1.56	37.31	0	4	2	no		no			104.4	no	no	Edoxabán 60	Edoxabán	>=90	90-109.9	3	0		0	0	0		0	12.5503	1.04586	12.5503	12.5503	12.5503	12.5503	0
511	512	83	mujer	FANoV	Naïf	Naïf			no	75	1.57	28.85	0	4	2	no		no			65.5	no	no	Edoxabán 60	Edoxabán	<90	50-89,9	3	0		0	0	0		0	14.1602	1.18001	14.1602	14.1602	14.1602	14.1602	0
513	514	74	hombre	FANoV	AVK/AC	AVK	Acenocumarol		no	83	1.69	28.62	0	4	3	no		no			50.7	no	no	Edoxabán 60	Edoxabán	<90	50-89,9	3	0		0	0	0		0	16.5585	1.37988	16.5585	16.5585	16.5585	16.5585	0
516	517	71	mujer	FANoV	Naïf	Naïf			no	71	1.65	24.48	0	3	2	no		no			82	no	no	Apixabán 5	Apixabán	<90	50-89,9	2	0		0	0	0		0	16.2957	1.35797	16.2957	16.2957	16.2957	16.2957	0
517	518	83	hombre	FANoV	Naïf	Naïf			no	73	1.65	25.17	1	4	2	no		no			50.3	sí	no	Apixabán 5	Apixabán	<90	50-89,9	1	0		0	0	0		0	13.1417	1.09514	13.1417	13.1417	13.1417	13.1417	0
518	519	78	mujer	FANoV	AVK/AC	Otro ACOD		Rivaroxabán	sí	55	1.56	21.15	1	6	3	no		no			60	sí	no	Dabigatrán 150	Dabigatrán	<90	50-89,9	1	0		0	0	0		0	13.0103	1.08419	13.0103	13.0103	13.0103	13.0103	0
519	520	85	mujer	FANoV	AVK/AC	AVK	Acenocumarol		no	80	1.52	34.78	1	5	2	no		no			71	no	no	Apixabán 5	Apixabán	<90	50-89,9	1	0		0	0	0		0	12.9446	1.07871	12.9446	12.9446	12.9446	12.9446	0
520	521	77	mujer	FANoV	AVK/AC	AVK	Acenocumarol		no	65	1.64	25	0	3	1	no		no			75.5	no	no	Edoxabán 60	Edoxabán	<90	50-89,9	3	0		0	0	0		0	19.1211	1.59343	19.1211	19.1211	19.1211	19.1211	0
521	522	88	hombre	FANoV	AVK/AC	AVK	Acenocumarol		no	70	1.6	26.92	3	5	2	no		no			68.3	no	no	Edoxabán 60	Edoxabán	<90	50-89,9	4	0		0	0	0		0	15.4415	1.28679	15.4415	15.4415	15.4415	15.4415	0
522	523	90	mujer	FANoV	Naïf	Naïf			no	60	1.56	23.08	1	4	2	no		no			38.5	no	no	Edoxabán 30	Edoxabán	<90	30-49.9	3	0		0	0	0		0	13.6016	1.13347	13.6016	13.6016	13.6016	13.6016	0
523	524	71	hombre	FANoV	AVK/AC	AVK	Acenocumarol		sí	80.5	1.7	27.76	4	7	5	no		sí	AAS 100mg/24h		40.4	no	sí	Edoxabán 30	Edoxabán	<90	30-49.9	3	0		0	0	0		0	14.7187	1.22656	14.7187	14.7187	14.7187	14.7187	0
524	525	87	mujer	FANoV	AVK/AC	AVK	Warfarina		no	52	1.42	26	1	5	2	sí	Amiodarona	no			31	no	no	Edoxabán 30	Edoxabán	<90	30-49.9	3	0		0	0	0		0	15.9343	1.32786	15.9343	15.9343	15.9343	15.9343	0
525	526	91	hombre	FAV	AVK/AC	AVK	Acenocumarol		no	65	1.68	22.41	0	2	1	no		no			48.1	no	no	Edoxabán 30	Edoxabán	<90	30-49.9	1	0		0	0	0		0	12.7803	1.06502	12.7803	12.7803	12.7803	12.7803	0
526	527	62	hombre	FANoV	Naïf	Naïf			no	94	1.81	29.38	0	0	0	no		no			108.3	no	no	Edoxabán 60	Edoxabán	>=90	90-109.9	2	0		0	0	0		0	14.9487	1.24572	14.9487	14.9487	14.9487	14.9487	0
527	528	82	mujer	FANoV	AVK/AC	AVK	Acenocumarol		no	54	1.62	20.77	0	3	1	sí	Amiodarona	no			46.8	no	no	Edoxabán 30	Edoxabán	<90	30-49.9	2	0		0	0	0		0	13.5688	1.13073	13.5688	13.5688	13.5688	13.5688	0
528	529	68	hombre	FANoV	AVK/AC	AVK	Acenocumarol		sí	102	1.72	35.17	4	5	3	no		no			99	sí	no	Dabigatrán 150	Dabigatrán	>=90	90-109.9	1	0		0	0	0		0	12.7474	1.06229	12.7474	12.7474	12.7474	12.7474	0
529	530	86	mujer	FANoV	AVK/AC	AVK	Acenocumarol		no	58	1.54	25.22	0	4	2	no		no			35.2	no	no	Edoxabán 30	Edoxabán	<90	30-49.9	1	0		0	0	0		0	12.7803	1.06502	12.7803	12.7803	12.7803	12.7803	0
530	531	75	hombre	FANoV	AVK/AC	AVK	Acenocumarol		no	80	1.7	27.59	0	2	2	no		no			88.7	no	no	Edoxabán 60	Edoxabán	<90	50-89,9	2	0		0	0	0		0	12.616	1.05133	12.616	12.616	12.616	12.616	0
531	532	86	hombre	FANoV	Naïf	Naïf			no	82	1.73	28.28	1	4	2	sí	Amiodarona	no			58.6	no	no	Apixabán 5	Apixabán	<90	50-89,9	1	0		0	0	0		0	12.7474	1.06229	12.7474	12.7474	12.7474	12.7474	0
534	535	86	mujer	FANoV	AVK/AC	AVK	Acenocumarol		no	83	1.62	31.92	2	6	2	no		no			73.2	no	no	Edoxabán 60	Edoxabán	<90	50-89,9	2	0		0	0	0		0	15.4086	1.28405	15.4086	15.4086	15.4086	15.4086	0
535	536	65	mujer	FANoV	AVK/AC	AVK	Acenocumarol		no	55	1.6	21.15	1	4	3	no		sí	AAS 100mg/24h		61.6	no	no	Edoxabán 30	Edoxabán	<90	50-89,9	2	0		0	0	0		0	8.27926	0.689938	8.27926	8.27926	8.27926	8.27926	0
536	537	79	hombre	FANoV	AVK/AC	AVK	Acenocumarol		no	92	1.72	31.72	3	5	3	no		no			103.9	no	no	Edoxabán 60	Edoxabán	>=90	90-109.9	2	0		0	0	0		0	12.3532	1.02943	12.3532	12.3532	12.3532	12.3532	0
537	538	72	mujer	FANoV	Naïf	Naïf			no	58.7	1.48	25.52	0	3	2	no		no			70.3	no	no	Edoxabán 30	Edoxabán	<90	50-89,9	3	0		0	0	0		0	18.5298	1.54415	18.5298	18.5298	18.5298	18.5298	0
539	540	70	hombre	FANoV	AVK/AC	AVK	Acenocumarol		no	85	1.68	29.31	0	4	3	no		no			76.5	no	no	Edoxabán 60	Edoxabán	<90	50-89,9	2	0		0	0	0		0	11.1376	0.928131	11.1376	11.1376	11.1376	11.1376	0
541	542	92	hombre	FANoV	Naïf	Naïf			no	63.3	1.59	24.35	1	3	2	no		no			34	no	no	Apixabán 2.5	Apixabán	<90	30-49.9	3	0		0	0	0		0	15.5072	1.29227	15.5072	15.5072	15.5072	15.5072	0
542	543	74	hombre	FANoV	AVK/AC	AVK	Acenocumarol		no	85	1.72	29.31	1	2	2	no		no			39	no	no	Edoxabán 30	Edoxabán	<90	30-49.9	4	0		0	0	0		0	15.9343	1.32786	15.9343	15.9343	15.9343	15.9343	0
543	544	78	mujer	FANoV	Naïf	Naïf			no	60	1.65	20.69	4	7	4	sí	Levetiracetam	no			28.6	sí	sí	Apixabán 2.5	Apixabán	<90	<30	2	0		0	0	0		0	16.6571	1.38809	16.6571	16.6571	16.6571	16.6571	0
544	545	73	hombre	FANoV	AVK/AC	AVK	Acenocumarol		no	82	1.72	28.28	0	1	1	no		no			70.7	no	no	Edoxabán 60	Edoxabán	<90	50-89,9	3	0		0	0	0		0	12.6489	1.05407	12.6489	12.6489	12.6489	12.6489	0
545	546	77	hombre	FANoV	AVK/AC	AVK	Acenocumarol		no	77	1.63	29.62	0	3	2	no		no			71.7	no	no	Edoxabán 60	Edoxabán	<90	50-89,9	3	0		0	0	0		0	15.1786	1.26489	15.1786	15.1786	15.1786	15.1786	0
546	547	73	mujer	FANoV	Naïf	Naïf			no	69	1.62	26.54	1	3	1	no		no			79.1	no	no	Dabigatrán 150	Dabigatrán	<90	50-89,9	3	0		0	0	0		0	14.7515	1.2293	14.7515	14.7515	14.7515	14.7515	0
548	549	73	mujer	FANoV	AVK/AC	AVK	Acenocumarol		no	55	1.52	23.91	0	2	1	sí	Amiodarona	no			51.8	no	no	Edoxabán 30	Edoxabán	<90	50-89,9	3	0		0	0	0		0	12.4517	1.03765	12.4517	12.4517	12.4517	12.4517	0
550	551	67	hombre	FANoV	AVK/AC	AVK	Acenocumarol		no	80	1.7	27.59	0	2	2	no		no			81.5	no	no	Edoxabán 60	Edoxabán	<90	50-89,9	2	0		0	0	0		0	12.846	1.0705	12.846	12.846	12.846	12.846	0
551	552	73	hombre	FANoV	AVK/AC	AVK	Acenocumarol		no	108	1.73	37.24	3	6	3	no		no			111.5	no	no	Apixabán 5	Apixabán	>=90	110-129.9	3	0		0	0	0		0	13.306	1.10883	13.306	13.306	13.306	13.306	0
553	554	82	hombre	FANoV	AVK/AC	AVK	Acenocumarol		no	73	1.68	25.17	0	3	2	no		no			49	no	no	Edoxabán 30	Edoxabán	<90	30-49.9	4	0		0	0	0		0	16.6899	1.39083	16.6899	16.6899	16.6899	16.6899	0
554	555	83	mujer	FANoV	AVK/AC	AVK	Acenocumarol		no	57	1.53	24.78	3	3	1	no		no			48.6	no	no	Edoxabán 30	Edoxabán	<90	30-49.9	2	0		0	0	0		0	14.6201	1.21834	14.6201	14.6201	14.6201	14.6201	0
555	556	81	mujer	FANoV	AVK/AC	Otro ACOD		Edoxabán	sí	80	1.43	40	1	4	2	no		no			51.1	no	sí	Apixabán 2.5	Apixabán	<90	50-89,9	2	0		0	0	0		0	16.5257	1.37714	16.5257	16.5257	16.5257	16.5257	0
557	558	81	hombre	FANoV	AVK/AC	AVK	Acenocumarol		no	81	1.75	25.31	1	3	2	no		no			86.2	no	no	Edoxabán 60	Edoxabán	<90	50-89,9	4	0		0	0	0		0	18.8912	1.57426	18.8912	18.8912	18.8912	18.8912	0
558	559	79	mujer	FANoV	Naïf	Naïf			no	72	1.55	27.69	0	4	2	no		no			35	no	no	Edoxabán 30	Edoxabán	<90	30-49.9	3	0		0	0	0		0	14.6201	1.21834	14.6201	14.6201	14.6201	14.6201	0
559	560	75	mujer	FANoV	AVK/AC	AVK	Acenocumarol		no	78	1.6	30	0	3	2	no		no			92.1	no	no	Edoxabán 60	Edoxabán	>=90	90-109.9	3	0		0	0	0		0	13.0103	1.08419	13.0103	13.0103	13.0103	13.0103	0
560	561	78	mujer	FANoV	AVK/AC	AVK	Acenocumarol		no	71	1.63	27.31	1	4	2	no		no			64.2	no	no	Edoxabán 60	Edoxabán	<90	50-89,9	3	0		0	0	0		0	13.2402	1.10335	13.2402	13.2402	13.2402	13.2402	0
561	562	65	hombre	FANoV	AVK/AC	AVK	Acenocumarol		no	76.5	1.75	23.91	0	2	2	no		no			86.1	no	no	Edoxabán 60	Edoxabán	<90	50-89,9	3	0		0	0	0		0	13.1745	1.09788	13.1745	13.1745	13.1745	13.1745	0
562	563	64	mujer	FANoV	AVK/AC	AVK	Acenocumarol		no	74.5	1.55	28.65	1	3	1	no		no			95.5	sí	no	Edoxabán 60	Edoxabán	>=90	90-109.9	3	0		0	0	0		0	16.3285	1.36071	16.3285	16.3285	16.3285	16.3285	0
563	564	76	mujer	FANoV	AVK/AC	AVK	Acenocumarol		no	59	1.5	25.65	0	4	2	no		no			45.5	no	no	Edoxabán 30	Edoxabán	<90	30-49.9	3	0		0	0	0		0	14.0616	1.1718	14.0616	14.0616	14.0616	14.0616	0
564	565	74	hombre	FANoV	AVK/AC	AVK	Acenocumarol		no	75	1.75	23.44	2	3	2	no		no			73.1	no	no	Edoxabán 60	Edoxabán	<90	50-89,9	3	0		0	0	0		0	13.6016	1.13347	13.6016	13.6016	13.6016	13.6016	0
565	566	87	mujer	FANoV	AVK/AC	AVK	Acenocumarol		no	54	1.6	20.77	2	7	3	no		no			37.1	sí	no	Edoxabán 30	Edoxabán	<90	30-49.9	4	0		0	0	0		0	14.7187	1.22656	14.7187	14.7187	14.7187	14.7187	0
567	568	88	mujer	FANoV	AVK/AC	AVK	Warfarina		no	67	1.53	29.13	1	5	2	no		no			33.4	no	no	Apixabán 2.5	Apixabán	<90	30-49.9	1	0		0	0	0		0	12.0903	1.00753	12.0903	12.0903	12.0903	12.0903	0
569	570	65	mujer	FANoV	Naïf	Naïf			no	98	1.6	37.69	2	5	2	no		no			70.6	no	no	Edoxabán 60	Edoxabán	<90	50-89,9	3	0		0	0	0		0	12.8789	1.07324	12.8789	12.8789	12.8789	12.8789	0
571	572	88	hombre	FANoV	AVK/AC	AVK	Acenocumarol		sí	71	1.6	27.31	1	5	3	no		no			39	no	no	Dabigatrán 110	Dabigatrán	<90	30-49.9	1	0		0	0	0		0	11.7618	0.980151	11.7618	11.7618	11.7618	11.7618	0
572	573	84	mujer	FANoV	AVK/AC	Otro ACOD		Edoxabán	sí	70	1.68	24.14	3	7	2	sí	Amiodarona	no			19.6	no	no	Apixabán 2.5	Apixabán	<90	<30	3	0		0	0	0		0	16.7885	1.39904	16.7885	16.7885	16.7885	16.7885	0
574	575	75	mujer	FANoV	AVK/AC	AVK	Acenocumarol		no	72	1.53	31.3	2	3	2	no		no			89.4	no	no	Edoxabán 60	Edoxabán	<90	50-89,9	3	0		0	0	0		0	9.00205	0.750171	9.00205	9.00205	9.00205	9.00205	0
576	577	74	hombre	FANoV	AVK/AC	AVK	Acenocumarol		sí	75	1.59	28.85	1	3	3	no		no			71.6	no	sí	Edoxabán 60	Edoxabán	<90	50-89,9	1	0		0	0	0		0	9.65914	0.804928	9.65914	9.65914	9.65914	9.65914	0
577	578	84	hombre	FANoV	AVK/AC	AVK	Acenocumarol		no	79	1.8	24.69	3	6	3	no		sí	Clopidogrel 75mg/24h		43.3	no	no	Apixabán 2.5	Apixabán	<90	30-49.9	3	0		0	0	0		0	13.7988	1.1499	13.7988	13.7988	13.7988	13.7988	0
578	579	81	mujer	FANoV	AVK/AC	AVK	Warfarina		no	54	1.57	20.77	0	4	2	no		no			63.8	no	no	Edoxabán 30	Edoxabán	<90	50-89,9	2	0		0	0	0		0	15.9343	1.32786	15.9343	15.9343	15.9343	15.9343	0
579	580	79	hombre	FANoV	AVK/AC	AVK	Acenocumarol		no	91	1.83	28.44	2	5	2	no		no			70.1	sí	no	Edoxabán 60	Edoxabán	<90	50-89,9	3	0		0	0	0		0	12.386	1.03217	12.386	12.386	12.386	12.386	0
580	581	90	hombre	FANoV	Naïf	Naïf			no	87	1.75	27.19	2	5	2	no		no			72.8	sí	no	Edoxabán 60	Edoxabán	<90	50-89,9	2	0		0	0	0		0	11.4333	0.952772	11.4333	11.4333	11.4333	11.4333	0
581	582	73	hombre	FANoV	Naïf	Naïf			no	95	1.67	32.76	4	3	2	no		no			80.4	no	no	Dabigatrán 150	Dabigatrán	<90	50-89,9	2	0		0	0	0		0	13.963	1.16359	13.963	13.963	13.963	13.963	0
582	583	90	mujer	FANoV	AVK/AC	AVK	Acenocumarol		no	74	1.59	28.46	1	3	1	no		no			47	no	no	Apixabán 5	Apixabán	<90	30-49.9	2	0		0	0	0		0	17.9384	1.49487	17.9384	17.9384	17.9384	17.9384	0
585	586	73	hombre	FANoV	Naïf	Naïf			no	82	1.75	25.63	0	3	2	no		no			63.9	no	no	Dabigatrán 150	Dabigatrán	<90	50-89,9	1	0		0	0	0		0	6.20945	0.517454	6.20945	6.20945	6.20945	6.20945	0
586	587	77	hombre	FANoV	Naïf	Naïf			no	78	1.75	24.38	0	2	2	no		sí	AAS 100mg/24h		49.8	no	no	Apixabán 5	Apixabán	<90	30-49.9	2	0		0	0	0		0	13.1745	1.09788	13.1745	13.1745	13.1745	13.1745	0
587	588	89	hombre	FANoV	AVK/AC	AVK	Acenocumarol		no	58	1.61	22.31	1	6	4	no		no			45.2	no	sí	Edoxabán 60	Edoxabán	<90	30-49.9	2	0		0	0	0		0	9.65914	0.804928	9.65914	9.65914	9.65914	9.65914	0
589	590	75	hombre	FANoV	AVK/AC	AVK	Warfarina		no	68	1.68	23.45	3	4	2	sí	Amiodarona	no			41.2	no	no	Edoxabán 30	Edoxabán	<90	30-49.9	4	0		0	0	0		0	12.6489	1.05407	12.6489	12.6489	12.6489	12.6489	0
590	591	73	hombre	FANoV	Naïf	Naïf			no	85	1.72	29.31	1	2	1	no		no			87.9	no	no	Dabigatrán 150	Dabigatrán	<90	50-89,9	1	0		0	0	0		0	11.4333	0.952772	11.4333	11.4333	11.4333	11.4333	0
591	592	82	hombre	FANoV	AVK/AC	AVK	Acenocumarol		sí	60	1.68	20.69	2	5	3	no		no			29	sí	no	Apixabán 2.5	Apixabán	<90	<30	2	0		0	0	0		0	16.5585	1.37988	16.5585	16.5585	16.5585	16.5585	0
592	593	82	hombre	FANoV	Naïf	Naïf			no	66.8	1.59	25.69	2	5	3	no		sí	AAS 100mg/24h		62.6	no	no	Edoxabán 60	Edoxabán	<90	50-89,9	3	0		0	0	0		0	15.6057	1.30048	15.6057	15.6057	15.6057	15.6057	0
594	595	72	mujer	FANoV	AVK/AC	AVK	Acenocumarol		no	78	1.52	33.91	0	3	2	no		no			66.4	no	no	Edoxabán 60	Edoxabán	<90	50-89,9	1	0		0	0	0		0	11.3676	0.947296	11.3676	11.3676	11.3676	11.3676	0
595	596	83	mujer	FANoV	AVK/AC	AVK	Acenocumarol		no	65	1.53	28.26	1	4	2	sí	Amiodarona	no			52.7	no	no	Edoxabán 60	Edoxabán	<90	50-89,9	2	0		0	0	0		0	15.8686	1.32238	15.8686	15.8686	15.8686	15.8686	0
597	598	78	mujer	FANoV	Naïf	Naïf			no	54	1.52	23.48	1	4	1	no		no			36.3	no	no	Apixabán 2.5	Apixabán	<90	30-49.9	1	0		0	0	0		0	6.86653	0.572211	6.86653	6.86653	6.86653	6.86653	0
598	599	85	mujer	FANoV	AVK/AC	AVK	Acenocumarol		no	64	1.46	27.83	0	4	2	no		no			53.3	no	no	Apixabán 2.5	Apixabán	<90	50-89,9	4	0		0	0	0		0	14.653	1.22108	14.653	14.653	14.653	14.653	0
599	600	76	mujer	FANoV	AVK/AC	AVK	Acenocumarol		no	73	1.55	28.08	2	6	2	sí	Amiodarona	no			43.4	no	no	Edoxabán 30	Edoxabán	<90	30-49.9	2	0		0	0	0		0	12.8789	1.07324	12.8789	12.8789	12.8789	12.8789	0
600	601	78	mujer	FANoV	Naïf	Naïf			no	45	1.52	19.57	2	6	2	no		no			30.5	no	no	Edoxabán 30	Edoxabán	<90	30-49.9	4	0		0	0	0		0	16.5914	1.38261	16.5914	16.5914	16.5914	16.5914	0
601	602	86	mujer	FANoV	AVK/AC	AVK	Acenocumarol		sí	55	1.57	21.15	1	4	3	no		no			53.1	no	sí	Dabigatrán 110	Dabigatrán	<90	50-89,9	3	0		0	0	0		0	17.5113	1.45927	17.5113	17.5113	17.5113	17.5113	0
602	603	79	mujer	FANoV	Naïf	Naïf			no	55	1.53	23.91	0	4	2	no		no			52.1	no	no	Apixabán 5	Apixabán	<90	50-89,9	3	0		0	0	0		0	13.1088	1.0924	13.1088	13.1088	13.1088	13.1088	0
603	604	79	mujer	FANoV	Naïf	Naïf			no	62	1.51	26.96	0	6	4	no		no			70.9	no	sí	Apixabán 5	Apixabán	<90	50-89,9	1	0		0	0	0		0	11.4661	0.95551	11.4661	11.4661	11.4661	11.4661	0
604	605	65	hombre	FANoV	Naïf	Naïf			no	82	1.75	25.63	0	2	3	no		sí	Doble (AAS + clopidogrel)		105.5	no	no	Edoxabán 60	Edoxabán	>=90	90-109.9	2	0		0	0	0		0	9.00205	0.750171	9.00205	9.00205	9.00205	9.00205	0
605	606	77	hombre	FANoV	AVK/AC	AVK	Acenocumarol		no	61	1.61	23.46	0	2	1	sí	Amiodarona	no			69.3	no	no	Edoxabán 60	Edoxabán	<90	50-89,9	2	0		0	0	0		0	12.616	1.05133	12.616	12.616	12.616	12.616	0
606	607	83	mujer	FANoV	Naïf	Naïf			no	59	1.48	25.65	0	4	2	no		no			51.6	no	no	Apixabán 2.5	Apixabán	<90	50-89,9	2	0		0	0	0		0	11.6632	0.971937	11.6632	11.6632	11.6632	11.6632	0
608	609	72	mujer	FANoV	Naïf	Naïf			no	71	1.57	27.31	2	4	2	no		no			51.4	no	no	Dabigatrán 150	Dabigatrán	<90	50-89,9	1	0		0	0	0		0	6.57084	0.54757	6.57084	6.57084	6.57084	6.57084	0
609	610	76	mujer	FANoV	Naïf	Naïf			no	84	1.62	32.31	4	5	2	no		no			44.7	no	no	Apixabán 5	Apixabán	<90	30-49.9	3	0		0	0	0		0	12.3203	1.02669	12.3203	12.3203	12.3203	12.3203	0
611	612	76	hombre	FANoV	AVK/AC	AVK	Acenocumarol		no	68	1.69	23.45	0	2	1	no		no			91.6	no	no	Edoxabán 60	Edoxabán	>=90	90-109.9	3	0		0	0	0		0	14.9487	1.24572	14.9487	14.9487	14.9487	14.9487	0
613	614	89	mujer	FANoV	Naïf	Naïf			no	76	1.56	29.23	2	6	4	no		no			60.2	no	sí	Apixabán 5	Apixabán	<90	50-89,9	2	0		0	0	0		0	12.386	1.03217	12.386	12.386	12.386	12.386	0
614	615	85	mujer	FANoV	AVK/AC	AVK	Acenocumarol		no	50	1.5	21.74	1	5	2	no		no			28.7	no	no	Apixabán 2.5	Apixabán	<90	<30	2	0		0	0	0		0	13.1088	1.0924	13.1088	13.1088	13.1088	13.1088	0
615	616	91	hombre	FANoV	AVK/AC	AVK	Acenocumarol		no	62	1.61	23.85	3	5	4	no		sí	AAS 100mg/24h		33	no	sí	Edoxabán 30	Edoxabán	<90	30-49.9	3	0		0	0	0		0	13.2402	1.10335	13.2402	13.2402	13.2402	13.2402	0
616	617	75	hombre	FANoV	AVK/AC	Otro ACOD		Dabigatrán	no	82	1.61	31.54	3	2	1	sí	Amiodarona	no			33.5	no	no	Apixabán 2.5	Apixabán	<90	30-49.9	2	0		0	0	0		0	11.6632	0.971937	11.6632	11.6632	11.6632	11.6632	0
617	618	85	mujer	FANoV	AVK/AC	AVK	Acenocumarol		no	77	1.61	29.62	2	5	2	no		no			61.7	no	no	Edoxabán 60	Edoxabán	<90	50-89,9	1	0		0	0	0		0	6.34086	0.528405	6.34086	6.34086	6.34086	6.34086	0
618	619	82	mujer	FANoV	AVK/AC	AVK	Acenocumarol		no	52	1.5	22.61	0	4	2	no		no			29.7	no	no	Edoxabán 30	Edoxabán	<90	<30	2	0		0	0	0		0	6.80082	0.566735	6.80082	6.80082	6.80082	6.80082	0
619	620	84	mujer	FANoV	AVK/AC	AVK	Acenocumarol		sí	68	1.65	23.45	2	7	4	no		no			36.6	sí	sí	Apixabán 5	Apixabán	<90	30-49.9	2	0		0	0	0		0	17.1499	1.42916	17.1499	17.1499	17.1499	17.1499	0
621	622	75	hombre	FANoV	Naïf	Naïf			no	91	1.78	28.44	0	2	2	no		no			109.5	no	no	Edoxabán 60	Edoxabán	>=90	90-109.9	2	0		0	0	0		0	8.01643	0.668036	8.01643	8.01643	8.01643	8.01643	0
622	623	61	mujer	FANoV	AVK/AC	Otro ACOD		Dabigatrán	no	65	1.71	22.41	0	1	1	no		no			67.4	no	sí	Edoxabán 60	Edoxabán	<90	50-89,9	3	0		0	0	0		0	14.0287	1.16906	14.0287	14.0287	14.0287	14.0287	0
623	624	61	mujer	FANoV	Naïf	Naïf			no	119	1.69	41.03	4	5	1	no		no			99.1	no	no	Apixabán 5	Apixabán	>=90	90-109.9	2	0		0	0	0		0	11.8604	0.988364	11.8604	11.8604	11.8604	11.8604	0
625	626	84	mujer	FANoV	AVK/AC	AVK	Acenocumarol		sí	49	1.43	24.5	1	5	2	no		no			29.7	no	sí	Apixabán 2.5	Apixabán	<90	<30	3	0		0	0	0		0	14.883	1.24025	14.883	14.883	14.883	14.883	0
626	627	75	hombre	FANoV	AVK/AC	AVK	Acenocumarol		no	64	1.7	22.07	1	4	2	sí	Amiodarona	no			56.1	no	no	Edoxabán 60	Edoxabán	<90	50-89,9	3	0		0	0	0		0	13.2074	1.10062	13.2074	13.2074	13.2074	13.2074	0
627	628	65	hombre	ETEV	Naïf	Naïf			no	77	1.76	24.06	0	1	1	no		no			92	no	no	Rivaroxabán 20	Rivaroxabán	>=90	90-109.9	2	0		0	0	0		0	12.2546	1.02122	12.2546	12.2546	12.2546	12.2546	0
628	629	83	mujer	FANoV	Naïf	Naïf			no	53	1.55	20.38	2	4	2	no		no			42	no	no	Dabigatrán 110	Dabigatrán	<90	30-49.9	1	0		0	0	0		0	10.4476	0.870637	10.4476	10.4476	10.4476	10.4476	0
629	630	73	mujer	FANoV	AVK/AC	AVK	Acenocumarol		no	72	1.59	27.69	1	4	2	sí	Amiodarona, Verapamilo	no			50.9	no	no	Edoxabán 30	Edoxabán	<90	50-89,9	4	0		0	0	0		0	15.2115	1.26762	15.2115	15.2115	15.2115	15.2115	0
630	631	77	mujer	FANoV	AVK/AC	AVK	Warfarina		no	51	1.49	22.17	2	6	2	no		no			39.1	no	no	Edoxabán 30	Edoxabán	<90	30-49.9	1	0		0	0	0		0	10.7433	0.895277	10.7433	10.7433	10.7433	10.7433	0
631	632	82	hombre	FANoV	AVK/AC	AVK	Acenocumarol		no	82	1.7	28.28	0	3	2	no		no			73.4	no	no	Edoxabán 60	Edoxabán	<90	50-89,9	2	0		0	0	0		0	12.8789	1.07324	12.8789	12.8789	12.8789	12.8789	0
633	634	73	mujer	FANoV	AVK/AC	AVK	Acenocumarol		no	66	1.65	22.76	0	2	1	sí	Amiodarona	no			54.4	no	no	Edoxabán 60	Edoxabán	<90	50-89,9	1	0		0	0	0		0	5.97947	0.498289	5.97947	5.97947	5.97947	5.97947	0
635	636	75	hombre	FANoV	AVK/AC	AVK	Acenocumarol		no	62	1.6	23.85	5	5	3	no		sí	AAS 100mg/24h		33.7	no	no	Edoxabán 30	Edoxabán	<90	30-49.9	3	0		0	0	0		0	16.7885	1.39904	16.7885	16.7885	16.7885	16.7885	0
637	638	60	mujer	FANoV	AVK/AC	Otro ACOD		Rivaroxabán	sí	59	1.69	20.34	2	4	1	sí	Amiodarona	no			53.1	sí	no	Dabigatrán 150	Dabigatrán	<90	50-89,9	2	0		0	0	0		0	10.5462	0.87885	10.5462	10.5462	10.5462	10.5462	0
638	639	79	mujer	FANoV	AVK/AC	AVK	Acenocumarol		no	63	1.49	27.39	0	3	2	no		no			58.2	no	sí	Edoxabán 60	Edoxabán	<90	50-89,9	1	0		0	0	0		0	10.2834	0.856947	10.2834	10.2834	10.2834	10.2834	0
640	641	61	hombre	FANoV	AVK/AC	AVK	Acenocumarol		no	112	1.73	38.62	5	5	1	sí	Amiodarona	no			125.4	sí	no	Dabigatrán 150	Dabigatrán	>=90	110-129.9	2	0		0	0	0		0	12.8131	1.06776	12.8131	12.8131	12.8131	12.8131	0
641	642	86	mujer	FAV	AVK/AC	AVK	Warfarina		no	70	1.63	26.92	2	7	3	sí	Amiodarona	no			47.5	sí	no	Edoxabán 30	Edoxabán	<90	30-49.9	3	0		0	0	0		0	12.8131	1.06776	12.8131	12.8131	12.8131	12.8131	0
642	643	73	hombre	FANoV	AVK/AC	AVK	Acenocumarol		no	88	1.7	30.34	2	3	2	no		no			80.3	no	no	Edoxabán 60	Edoxabán	<90	50-89,9	2	0		0	0	0		0	12.616	1.05133	12.616	12.616	12.616	12.616	0
643	644	62	hombre	ETEV	AVK/AC	Otro ACOD		Edoxabán	no	82	1.78	25.63	0	0	0	no		no			83.8	no	no	Dabigatrán 150	Dabigatrán	<90	50-89,9	1	0		0	0	0		0	10.2177	0.851472	10.2177	10.2177	10.2177	10.2177	0
644	645	80	mujer	FANoV	Naïf	Naïf			no	68	1.63	26.15	1	4	3	no		no			37.9	no	sí	Apixabán 2.5	Apixabán	<90	30-49.9	2	0		0	0	0		0	14.1602	1.18001	14.1602	14.1602	14.1602	14.1602	0
645	646	70	hombre	FANoV	AVK/AC	AVK	Acenocumarol		no	95	1.62	36.54	0	2	2	sí	Amiodarona	no			72.2	no	no	Edoxabán 60	Edoxabán	<90	50-89,9	3	0		0	0	0		0	11.4333	0.952772	11.4333	11.4333	11.4333	11.4333	0
646	647	77	hombre	FANoV	AVK/AC	AVK	Acenocumarol		no	92	1.73	31.72	3	5	2	no		no			81.3	no	no	Edoxabán 60	Edoxabán	<90	50-89,9	3	0		0	0	0		0	12.2546	1.02122	12.2546	12.2546	12.2546	12.2546	0
647	648	55	hombre	FANoV	AVK/AC	AVK	Acenocumarol		no	93	1.85	25.83	0	0	0	no		no			119.3	no	no	Edoxabán 60	Edoxabán	>=90	110-129.9	3	0		0	0	0		0	12.5503	1.04586	12.5503	12.5503	12.5503	12.5503	0
648	649	67	mujer	FAV	AVK/AC	AVK	Acenocumarol		sí	75	1.65	25.86	1	4	2	sí	Lacosamida y Zonisamida	no			83	sí	sí	Apixabán 5	Apixabán	<90	50-89,9	2	0		0	0	0		0	11.7947	0.982888	11.7947	11.7947	11.7947	11.7947	0
649	650	76	hombre	FANoV	AVK/AC	AVK	Acenocumarol		sí	80	1.58	30.77	1	4	2	no		no			66.5	sí	no	Dabigatrán 150	Dabigatrán	<90	50-89,9	1	0		0	0	0		0	10.1191	0.843258	10.1191	10.1191	10.1191	10.1191	0
650	651	63	hombre	FANoV	AVK/AC	AVK	Acenocumarol		no	77	1.64	29.62	0	0	0	no		no			79.2	no	no	Edoxabán 60	Edoxabán	<90	50-89,9	2	0		0	0	0		0	12.1889	1.01574	12.1889	12.1889	12.1889	12.1889	0
652	653	85	mujer	FANoV	Naïf	Naïf			no	62	1.55	23.85	3	8	3	no		no			64	sí	no	Apixabán 5	Apixabán	<90	50-89,9	1	0		0	0	0		0	10.0534	0.837782	10.0534	10.0534	10.0534	10.0534	0
653	654	73	hombre	FANoV	AVK/AC	AVK	Acenocumarol		sí	107	1.77	33.44	3	3	2	no		no			73.2	no	sí	Edoxabán 60	Edoxabán	<90	50-89,9	3	0		0	0	0		0	13.306	1.10883	13.306	13.306	13.306	13.306	0
654	655	85	hombre	FANoV	Naïf	Naïf			no	85	1.64	32.69	1	4	2	no		no			43.5	no	no	Apixabán 2.5	Apixabán	<90	30-49.9	1	0		0	0	0		0	10.0534	0.837782	10.0534	10.0534	10.0534	10.0534	0
655	656	80	hombre	FANoV	Naïf	Naïf			no	80	1.72	27.59	4	7	3	no		no			70.9	sí	no	Apixabán 5	Apixabán	<90	50-89,9	1	0		0	0	0		0	10.0534	0.837782	10.0534	10.0534	10.0534	10.0534	0
656	657	87	hombre	FANoV	AVK/AC	AVK	Acenocumarol		sí	60	1.64	23.08	1	5	3	no		no			37.1	sí	no	Edoxabán 60	Edoxabán	<90	30-49.9	3	0		0	0	0		0	14.423	1.20192	14.423	14.423	14.423	14.423	0
658	659	95	mujer	FANoV	AVK/AC	AVK	Acenocumarol		sí	50	1.52	21.74	3	7	3	no		no			23.5	sí	no	Apixabán 2.5	Apixabán	<90	<30	2	0		0	0	0		0	13.0431	1.08693	13.0431	13.0431	13.0431	13.0431	0
659	660	72	hombre	FANoV	AVK/AC	Otro ACOD		Edoxabán	no	90	1.76	28.13	1	2	2	no		no			102.4	no	no	Apixabán 5	Apixabán	>=90	90-109.9	3	0		0	0	0		0	13.963	1.16359	13.963	13.963	13.963	13.963	0
660	661	57	mujer	ETEV	AVK/AC	AVK	Warfarina		sí	92	1.47	40	1	2	2	no		no			94.9	no	sí	Edoxabán 60	Edoxabán	>=90	90-109.9	1	0		0	0	0		0	5.22382	0.435318	5.22382	5.22382	5.22382	5.22382	0
661	662	85	hombre	FANoV	Naïf	Naïf			no	77	1.7	26.55	1	4	2	no		no			59.4	no	no	Apixabán 5	Apixabán	<90	50-89,9	2	0		0	0	0		0	15.8686	1.32238	15.8686	15.8686	15.8686	15.8686	0
663	664	89	hombre	FANoV	Naïf	Naïf			no	60	1.69	20.69	0	5	3	no		no			47.8	no	no	Edoxabán 60	Edoxabán	<90	30-49.9	3	0		0	0	0		0	16.0986	1.34155	16.0986	16.0986	16.0986	16.0986	0
664	665	70	hombre	FANoV	AVK/AC	AVK	Acenocumarol		no	81	1.68	27.93	4	5	2	no		no			75	no	no	Edoxabán 60	Edoxabán	<90	50-89,9	3	0		0	0	0		0	10.0534	0.837782	10.0534	10.0534	10.0534	10.0534	0
665	666	64	hombre	FANoV	AVK/AC	Otro ACOD		Dabigatrán	no	81	1.87	22.5	0	1	2	no		no			74.4	no	sí	Edoxabán 60	Edoxabán	<90	50-89,9	3	0		0	0	0		0	14.4559	1.20465	14.4559	14.4559	14.4559	14.4559	0
666	667	86	hombre	FANoV	Naïf	Naïf			no	65	1.55	25	1	3	2	no		no			55.4	no	no	Edoxabán 60	Edoxabán	<90	50-89,9	3	0		0	0	0		0	15.77	1.31417	15.77	15.77	15.77	15.77	0
667	668	68	mujer	FANoV	AVK/AC	AVK	Acenocumarol		no	80	1.65	27.59	0	3	2	no		no			98	no	no	Edoxabán 60	Edoxabán	>=90	90-109.9	2	0		0	0	0		0	13.076	1.08966	13.076	13.076	13.076	13.076	0
669	670	81	hombre	FANoV	AVK/AC	AVK	Acenocumarol		sí	64	1.69	22.07	2	4	2	no		no			58.7	sí	no	Edoxabán 60	Edoxabán	<90	50-89,9	3	0		0	0	0		0	12.0575	1.00479	12.0575	12.0575	12.0575	12.0575	0
670	671	72	mujer	FANoV	AVK/AC	AVK	Acenocumarol		no	71	1.5	30.87	1	4	2	no		no			65.5	no	no	Edoxabán 60	Edoxabán	<90	50-89,9	3	0		0	0	0		0	12.9446	1.07871	12.9446	12.9446	12.9446	12.9446	0
671	672	76	hombre	FANoV	AVK/AC	AVK	Acenocumarol		no	104	1.71	35.86	4	5	2	no		sí	AAS 100mg/24h		73.4	no	no	Edoxabán 60	Edoxabán	<90	50-89,9	4	0		0	0	0		0	14.7187	1.22656	14.7187	14.7187	14.7187	14.7187	0
673	674	64	mujer	FANoV	Naïf	Naïf			no	64	1.62	24.62	2	5	2	sí	Amiodarona	no			75.6	sí	sí	Dabigatrán 150	Dabigatrán	<90	50-89,9	1	0		0	0	0		0	9.69199	0.807666	9.69199	9.69199	9.69199	9.69199	0
674	675	73	hombre	FANoV	AVK/AC	AVK	Acenocumarol		no	62	1.67	21.38	2	4	3	no		no			55	sí	no	Edoxabán 60	Edoxabán	<90	50-89,9	4	0		0	0	0		0	15.9014	1.32512	15.9014	15.9014	15.9014	15.9014	0
675	676	87	mujer	ETEV	AVK/AC	AVK	Acenocumarol		sí	58	1.55	22.31	4	8	3	no		no			54.2	sí	sí	Apixabán 2.5	Apixabán	<90	50-89,9	1	0		0	0	0		0	9.65914	0.804928	9.65914	9.65914	9.65914	9.65914	0
676	677	90	mujer	FANoV	Naïf	Naïf			no	50	1.5	21.74	2	6	3	no		no			33.5	sí	no	Apixabán 2.5	Apixabán	<90	30-49.9	3	0		0	0	0		0	13.7988	1.1499	13.7988	13.7988	13.7988	13.7988	0
677	678	86	mujer	FAV	Naïf	Naïf			no	60	1.45	26.09	2	6	2	no		no			39.8	no	no	Apixabán 2.5	Apixabán	<90	30-49.9	3	0		0	0	0		0	12.5832	1.0486	12.5832	12.5832	12.5832	12.5832	0
678	679	69	hombre	FANoV	AVK/AC	AVK	Acenocumarol		no	90	1.72	31.03	1	1	2	sí	Diltiazem	no			109.6	no	no	Edoxabán 60	Edoxabán	>=90	90-109.9	3	0		0	0	0		0	13.4702	1.12252	13.4702	13.4702	13.4702	13.4702	0
680	681	77	mujer	FANoV	Naïf	Naïf			no	85	1.54	36.96	0	4	2	no		no			110.9	no	no	Edoxabán 60	Edoxabán	>=90	110-129.9	2	0		0	0	0		0	13.4702	1.12252	13.4702	13.4702	13.4702	13.4702	0
681	682	70	mujer	FANoV	AVK/AC	AVK	Acenocumarol		no	53	1.57	20.38	1	2	1	no		no			54.1	no	no	Edoxabán 30	Edoxabán	<90	50-89,9	2	0		0	0	0		0	11.5975	0.966461	11.5975	11.5975	11.5975	11.5975	0
682	683	60	mujer	FANoV	Naïf	Naïf			no	65	1.55	25	3	4	3	no		sí	AAS 100mg/24h		85.3	sí	no	Dabigatrán 150	Dabigatrán	<90	50-89,9	2	0		0	0	0		0	13.2731	1.10609	13.2731	13.2731	13.2731	13.2731	0
683	684	72	hombre	FANoV	AVK/AC	AVK	Acenocumarol		no	95	1.63	36.54	2	3	2	no		no			95.5	no	no	Edoxabán 60	Edoxabán	>=90	90-109.9	1	0		0	0	0		0	9.62628	0.80219	9.62628	9.62628	9.62628	9.62628	0
685	686	74	hombre	FANoV	AVK/AC	AVK	Acenocumarol		no	67	1.68	23.1	0	2	2	no		no			42.7	no	no	Edoxabán 30	Edoxabán	<90	30-49.9	3	0		0	0	0		0	12.4189	1.03491	12.4189	12.4189	12.4189	12.4189	0
686	687	85	hombre	FANoV	AVK/AC	AVK	Acenocumarol		no	90	1.71	31.03	1	3	1	no		no			66.1	no	no	Edoxabán 60	Edoxabán	<90	50-89,9	2	0		0	0	0		0	6.6694	0.555784	6.6694	6.6694	6.6694	6.6694	0
688	689	72	mujer	FANoV	AVK/AC	AVK	Acenocumarol		no	65	1.52	28.26	1	4	2	no		no			63.6	no	no	Edoxabán 60	Edoxabán	<90	50-89,9	3	0		0	0	0		0	13.306	1.10883	13.306	13.306	13.306	13.306	0
689	690	87	mujer	FANoV	AVK/AC	AVK	Acenocumarol		sí	58	1.58	22.31	0	6	3	no		no			48.4	no	no	Dabigatrán 110	Dabigatrán	<90	30-49.9	2	0		0	0	0		0	11.2033	0.933607	11.2033	11.2033	11.2033	11.2033	0
690	691	88	hombre	FANoV	AVK/AC	AVK	Acenocumarol		no	67	1.58	25.77	1	3	2	no		no			51.5	no	no	Apixabán 2.5	Apixabán	<90	50-89,9	3	0		0	0	0		0	9.79055	0.81588	9.79055	9.79055	9.79055	9.79055	0
691	692	73	mujer	FANoV	AVK/AC	AVK	Acenocumarol		no	62	1.6	23.85	1	3	1	no		no			67.2	no	no	Edoxabán 60	Edoxabán	<90	50-89,9	2	0		0	0	0		0	12.386	1.03217	12.386	12.386	12.386	12.386	0
692	693	56	hombre	FANoV	Naïf	Naïf			no	88	1.71	30.34	2	3	1	no		no			102.7	no	no	Edoxabán 60	Edoxabán	>=90	90-109.9	3	0		0	0	0		0	12.616	1.05133	12.616	12.616	12.616	12.616	0
693	694	45	mujer	ETEV	AVK/AC	AVK	Acenocumarol		sí	60	1.71	20.69	1	3	1	no		no			92.2	sí	no	Dabigatrán 150	Dabigatrán	>=90	90-109.9	2	0		0	0	0		0	9.16632	0.76386	9.16632	9.16632	9.16632	9.16632	0
695	696	85	hombre	FANoV	AVK/AC	AVK	Acenocumarol		no	77	1.75	24.06	1	6	3	no		no			81.1	no	no	Edoxabán 60	Edoxabán	<90	50-89,9	3	0		0	0	0		0	15.3758	1.28131	15.3758	15.3758	15.3758	15.3758	0
696	697	79	mujer	FANoV	Naïf	Naïf			no	95	1.52	41.3	0	4	2	no		no			102.1	no	no	Edoxabán 60	Edoxabán	>=90	90-109.9	3	0		0	0	0		0	14.9158	1.24298	14.9158	14.9158	14.9158	14.9158	0
698	699	63	hombre	FANoV	AVK/AC	AVK	Warfarina		sí	94	1.81	29.38	1	1	2	no		no			102.6	no	sí	Edoxabán 60	Edoxabán	>=90	90-109.9	2	0		0	0	0		0	11.499	0.958248	11.499	11.499	11.499	11.499	0
699	700	82	hombre	FANoV	AVK/AC	AVK	Acenocumarol		no	60	1.69	20.69	1	3	1	no		no			52	no	no	Edoxabán 30	Edoxabán	<90	50-89,9	3	0		0	0	0		0	15.6386	1.30322	15.6386	15.6386	15.6386	15.6386	0
700	701	67	hombre	FANoV	Naïf	Naïf			no	55	1.53	23.91	2	2	2	no		sí	AAS 100mg/24h		74.8	no	no	Edoxabán 30	Edoxabán	<90	50-89,9	2	0		0	0	0		0	13.0431	1.08693	13.0431	13.0431	13.0431	13.0431	0
701	702	67	hombre	FANoV	AVK/AC	AVK	Acenocumarol		no	78	1.77	24.38	1	1	1	no		no			104.1	no	no	Edoxabán 60	Edoxabán	>=90	90-109.9	1	0		0	0	0		0	9.29774	0.774812	9.29774	9.29774	9.29774	9.29774	0
703	704	90	hombre	FANoV	Naïf	Naïf			no	80	1.76	25	2	5	2	no		no			38.5	no	no	Edoxabán 30	Edoxabán	<90	30-49.9	2	0		0	0	0		0	14.1273	1.17728	14.1273	14.1273	14.1273	14.1273	0
704	705	73	hombre	FANoV	AVK/AC	AVK	Acenocumarol		no	94	1.8	29.38	0	2	3	no		no			90	no	no	Edoxabán 60	Edoxabán	>=90	90-109.9	2	0		0	0	0		0	6.47228	0.539357	6.47228	6.47228	6.47228	6.47228	0
705	706	69	mujer	FANoV	Naïf	Naïf			no	74	1.55	28.46	0	3	2	no		no			76.6	no	no	Apixabán 5	Apixabán	<90	50-89,9	2	0		0	0	0		0	11.1376	0.928131	11.1376	11.1376	11.1376	11.1376	0
708	709	83	mujer	FANoV	AVK/AC	Otro ACOD		Edoxabán	sí	58.9	1.56	22.65	0	6	3	no		no			58.3	no	no	Dabigatrán 110	Dabigatrán	<90	50-89,9	2	0		0	0	0		0	10.3162	0.859685	10.3162	10.3162	10.3162	10.3162	0
709	710	79	mujer	FANoV	AVK/AC	AVK	Acenocumarol		sí	75	1.52	32.61	2	5	2	no		no			56.3	no	no	Edoxabán 60	Edoxabán	<90	50-89,9	1	0		0	0	0		0	3.71253	0.309377	3.71253	3.71253	3.71253	3.71253	0
710	711	86	hombre	FANoV	Naïf	Naïf			no	77	1.73	26.55	1	3	2	no		no			46.2	no	no	Rivaroxabán 20	Rivaroxabán	<90	30-49.9	1	0		0	0	0		0	10.152	0.845996	10.152	10.152	10.152	10.152	0
711	712	77	mujer	FANoV	Naïf	Naïf			no	66	1.64	25.38	0	6	3	no		no			47.7	no	no	Rivaroxabán 20	Rivaroxabán	<90	30-49.9	1	0		0	0	0		0	4.13963	0.344969	4.13963	4.13963	4.13963	4.13963	0
712	713	81	mujer	FANoV	AVK/AC	Otro ACOD		Dabigatrán	no	66.1	1.5	28.74	0	4	2	no		no			65.8	no	sí	Edoxabán 60	Edoxabán	<90	50-89,9	2	0		0	0	0		0	8.54209	0.711841	8.54209	8.54209	8.54209	8.54209	0
713	714	72	hombre	FANoV	AVK/AC	AVK	Acenocumarol		no	84	1.85	23.33	0	2	3	sí	Amiodarona	no			73.5	no	no	Edoxabán 60	Edoxabán	<90	50-89,9	2	0		0	0	0		0	12.3203	1.02669	12.3203	12.3203	12.3203	12.3203	0
714	715	80	mujer	FANoV	AVK/AC	Otro ACOD		Rivaroxabán	no	74	1.6	28.46	0	3	1	no		no			59.6	no	no	Apixabán 5	Apixabán	<90	50-89,9	1	0		0	0	0		0	10.0534	0.837782	10.0534	10.0534	10.0534	10.0534	0
715	716	88	hombre	FANoV	AVK/AC	AVK	Acenocumarol		no	78	1.76	24.38	0	3	2	no		no			35	no	no	Apixabán 2.5	Apixabán	<90	30-49.9	3	0		0	0	0		0	13.7659	1.14716	13.7659	13.7659	13.7659	13.7659	0
716	717	80	hombre	FANoV	Naïf	Naïf			no	90	1.7	31.03	1	3	2	sí	Amiodarona	no			73.5	no	no	Rivaroxabán 20	Rivaroxabán	<90	50-89,9	2	0		0	0	0		0	11.2033	0.933607	11.2033	11.2033	11.2033	11.2033	0
717	718	82	hombre	FANoV	AVK/AC	AVK	Acenocumarol		sí	82.5	1.6	31.73	3	7	4	no		sí	Clopidogrel 75mg/24h		58.8	sí	no	Edoxabán 60	Edoxabán	<90	50-89,9	1	0		0	0	0		0	5.42094	0.451745	5.42094	5.42094	5.42094	5.42094	0
718	719	81	mujer	FANoV	Naïf	Naïf			no	59	1.46	25.65	0	4	2	no		no			55.5	no	no	Dabigatrán 110	Dabigatrán	<90	50-89,9	2	0		0	0	0		0	9.00205	0.750171	9.00205	9.00205	9.00205	9.00205	0
719	720	89	mujer	FANoV	Naïf	Naïf			no	43	1.58	16.54	0	4	2	no		no			32.8	no	no	Dabigatrán 110	Dabigatrán	<90	30-49.9	2	0		0	0	0		0	9.95483	0.829569	9.95483	9.95483	9.95483	9.95483	0
720	721	81	mujer	FANoV	AVK/AC	AVK	Warfarina		no	78	1.4	39	2	4	2	sí	Amiodarona	no			52.2	no	no	Edoxabán 60	Edoxabán	<90	50-89,9	2	0		0	0	0		0	11.7947	0.982888	11.7947	11.7947	11.7947	11.7947	0
721	722	84	hombre	FANoV	Naïf	Naïf			no	84	1.6	32.31	1	3	2	no		no			57.3	no	no	Apixabán 5	Apixabán	<90	50-89,9	3	0		0	0	0		0	13.7988	1.1499	13.7988	13.7988	13.7988	13.7988	0
722	723	83	hombre	FAV	AVK/AC	AVK	Acenocumarol		no	73	1.68	25.17	0	3	2	sí	Amiodarona	no			61.5	no	no	Edoxabán 60	Edoxabán	<90	50-89,9	2	0		0	0	0		0	8.57495	0.714579	8.57495	8.57495	8.57495	8.57495	0
723	724	64	hombre	FANoV	Naïf	Naïf			no	90	1.63	34.62	0	1	1	sí	Amiodarona	no			114.5	no	no	Dabigatrán 150	Dabigatrán	>=90	110-129.9	2	0		0	0	0		0	7.3922	0.616016	7.3922	7.3922	7.3922	7.3922	0
724	725	77	hombre	FANoV	Naïf	Naïf			no	56	1.8	17.5	6	8	4	sí	Amiodarona	sí	AAS 100mg/24h		31	sí	no	Apixabán 5	Apixabán	<90	30-49.9	1	0		0	0	0		0	11.5318	0.960986	11.5318	11.5318	11.5318	11.5318	0
725	726	53	hombre	FANoV	AVK/AC	Otro ACOD		Dabigatrán	sí	125	1.77	39.06	2	4	3	sí	Amiodarona	no			126.9	no	no	Apixabán 5	Apixabán	>=90	110-129.9	2	0		0	0	0		0	11.8604	0.988364	11.8604	11.8604	11.8604	11.8604	0
726	727	75	hombre	FANoV	Naïf	Naïf			no	92	1.75	28.75	2	2	2	no		no			84.7	no	no	Edoxabán 60	Edoxabán	<90	50-89,9	3	0		0	0	0		0	13.5688	1.13073	13.5688	13.5688	13.5688	13.5688	0
727	728	84	hombre	FANoV	AVK/AC	AVK	Acenocumarol		no	47	1.6	18.08	1	3	1	no		no			39.6	no	no	Edoxabán 30	Edoxabán	<90	30-49.9	3	0		0	0	0		0	11.0062	0.91718	11.0062	11.0062	11.0062	11.0062	0
729	730	90	mujer	FANoV	AVK/AC	Otro ACOD		Apixabán	sí	60	1.53	26.09	3	8	3	no		no			27.9	sí	no	Dabigatrán 110	Dabigatrán	<90	<30	2	0		0	0	0		0	11.6304	0.969199	11.6304	11.6304	11.6304	11.6304	0
730	731	80	hombre	ETEV	AVK/AC	AVK	Warfarina		sí	80	1.73	27.59	0	2	2	no		no			66	no	sí	Edoxabán 60	Edoxabán	<90	50-89,9	1	0		0	0	0		0	10.0862	0.84052	10.0862	10.0862	10.0862	10.0862	0
731	732	72	hombre	FANoV	AVK/AC	AVK	Acenocumarol		no	108	1.69	37.24	3	4	2	no		no			87.2	no	no	Edoxabán 60	Edoxabán	<90	50-89,9	2	0		0	0	0		0	13.7331	1.14442	13.7331	13.7331	13.7331	13.7331	0
732	733	74	hombre	ETEV	Naïf	Naïf			no	85	1.85	23.61	0	1	1	no		no			99.9	no	no	Edoxabán 60	Edoxabán	>=90	90-109.9	3	0		0	0	0		0	12.9117	1.07598	12.9117	12.9117	12.9117	12.9117	0
733	734	71	mujer	FANoV	AVK/AC	AVK	Acenocumarol		no	59	1.63	22.69	1	2	1	no		no			62.4	no	no	Edoxabán 60	Edoxabán	<90	50-89,9	2	0		0	0	0		0	12.0246	1.00205	12.0246	12.0246	12.0246	12.0246	0
734	735	64	mujer	FANoV	AVK/AC	AVK	Acenocumarol		no	53	1.48	23.04	1	2	0	no		no			62.6	no	no	Edoxabán 30	Edoxabán	<90	50-89,9	2	0		0	0	0		0	10.9076	0.908966	10.9076	10.9076	10.9076	10.9076	0
735	736	83	hombre	FANoV	Naïf	Naïf			no	74	1.62	28.46	1	2	1	no		no			70.6	no	no	Edoxabán 60	Edoxabán	<90	50-89,9	2	0		0	0	0		0	13.6016	1.13347	13.6016	13.6016	13.6016	13.6016	0
736	737	82	hombre	FANoV	AVK/AC	AVK	Warfarina		no	71	1.71	24.48	1	4	2	no		no			44.7	no	no	Edoxabán 60	Edoxabán	<90	30-49.9	1	0		0	0	0		0	11.4333	0.952772	11.4333	11.4333	11.4333	11.4333	0
738	739	73	hombre	FAV	AVK/AC	AVK	Acenocumarol		sí	105	1.68	36.21	3	5	3	no		no			89.3	sí	no	Dabigatrán 150	Dabigatrán	<90	50-89,9	1	0		0	0	0		0	11.4004	0.950034	11.4004	11.4004	11.4004	11.4004	0
739	740	91	mujer	ETEV	AVK/AC	AVK	Warfarina		sí	67	1.55	25.77	1	6	3	no		no			34.9	sí	sí	Apixabán 2.5	Apixabán	<90	30-49.9	1	0		0	0	0		0	11.4004	0.950034	11.4004	11.4004	11.4004	11.4004	0
740	741	86	hombre	FANoV	AVK/AC	Otro ACOD		Dabigatrán	no	82	1.63	31.54	3	5	2	no		no			23.9	no	no	Apixabán 2.5	Apixabán	<90	<30	1	0		0	0	0		0	11.3676	0.947296	11.3676	11.3676	11.3676	11.3676	0
741	742	72	hombre	FANoV	Naïf	Naïf			no	82	1.74	28.28	0	2	2	no		no			55.3	no	no	Apixabán 5	Apixabán	<90	50-89,9	3	0		0	0	0		0	13.5688	1.13073	13.5688	13.5688	13.5688	13.5688	0
742	743	82	hombre	FANoV	AVK/AC	AVK	Acenocumarol		no	66.3	1.69	22.86	2	6	3	no		no			36.2	sí	no	Apixabán 5	Apixabán	<90	30-49.9	3	0		0	0	0		0	12.616	1.05133	12.616	12.616	12.616	12.616	0
743	744	67	hombre	FANoV	AVK/AC	AVK	Acenocumarol		no	94	1.69	32.41	1	3	2	no		no			130.6	no	no	Dabigatrán 150	Dabigatrán	>=90	130-149.9	2	0		0	0	0		0	8.27926	0.689938	8.27926	8.27926	8.27926	8.27926	0
744	745	81	hombre	FANoV	Naïf	Naïf			no	62	1.66	21.38	0	2	1	no		no			37.9	no	no	Apixabán 5	Apixabán	<90	30-49.9	1	0		0	0	0		0	9.82341	0.818617	9.82341	9.82341	9.82341	9.82341	0
745	746	90	hombre	FANoV	AVK/AC	AVK	Acenocumarol		no	84	1.71	28.97	1	2	1	no		no			50.7	no	no	Edoxabán 30	Edoxabán	<90	50-89,9	3	0		0	0	0		0	11.6961	0.974675	11.6961	11.6961	11.6961	11.6961	0
746	747	74	mujer	FANoV	AVK/AC	AVK	Acenocumarol		no	68	1.61	26.15	0	2	1	no		no			66.2	no	no	Edoxabán 60	Edoxabán	<90	50-89,9	1	0		0	0	0		0	9.85626	0.821355	9.85626	9.85626	9.85626	9.85626	0
747	748	78	hombre	FANoV	Naïf	Naïf			no	110	1.64	42.31	3	6	3	no		no			119.9	sí	no	Dabigatrán 110	Dabigatrán	>=90	110-129.9	1	0		0	0	0		0	11.3676	0.947296	11.3676	11.3676	11.3676	11.3676	0
748	749	82	mujer	FAV	Naïf	Naïf			no	80	1.65	27.59	0	3	1	no		no			57.1	no	no	Edoxabán 60	Edoxabán	<90	50-89,9	2	0		0	0	0		0	11.8275	0.985626	11.8275	11.8275	11.8275	11.8275	0
749	750	72	hombre	FAV	Naïf	Naïf			no	72	1.71	24.83	3	4	2	no		no			69.4	no	no	Edoxabán 60	Edoxabán	<90	50-89,9	3	0		0	0	0		0	7.26078	0.605065	7.26078	7.26078	7.26078	7.26078	0
750	751	78	mujer	FANoV	AVK/AC	AVK	Acenocumarol		no	60	1.55	23.08	1	4	2	sí	Verapamilo	no			66.5	no	no	Edoxabán 60	Edoxabán	<90	50-89,9	1	0		0	0	0		0	2.82546	0.235455	2.82546	2.82546	2.82546	2.82546	0
751	752	69	hombre	FANoV	AVK/AC	AVK	Acenocumarol		no	80	1.63	30.77	3	5	3	no		no			85.8	sí	no	Edoxabán 60	Edoxabán	<90	50-89,9	2	0		0	0	0		0	11.5647	0.963723	11.5647	11.5647	11.5647	11.5647	0
752	753	77	hombre	ETEV	Naïf	Naïf			no	83	1.67	28.62	0	3	2	no		no			55.9	no	no	Apixabán 5	Apixabán	<90	50-89,9	1	0		0	0	0		0	11.2361	0.936345	11.2361	11.2361	11.2361	11.2361	0
753	754	71	hombre	FANoV	Naïf	Naïf			no	69	1.67	23.79	1	2	2	sí	Levetiracetam	no			61.2	no	no	Edoxabán 60	Edoxabán	<90	50-89,9	1	0		0	0	0		0	4.79671	0.399726	4.79671	4.79671	4.79671	4.79671	0
754	755	73	hombre	FANoV	Naïf	Naïf			no	76	1.69	26.21	2	3	2	no		no			76.9	no	no	Dabigatrán 150	Dabigatrán	<90	50-89,9	2	0		0	0	0		0	10.5791	0.881588	10.5791	10.5791	10.5791	10.5791	0
755	756	65	hombre	FANoV	Naïf	Naïf			no	91	1.68	31.38	0	2	2	no		no			87.8	no	no	Edoxabán 60	Edoxabán	<90	50-89,9	1	0		0	0	0		0	11.2033	0.933607	11.2033	11.2033	11.2033	11.2033	0
756	757	81	mujer	FANoV	AVK/AC	AVK	Acenocumarol		no	80	1.68	27.59	0	6	3	no		no			85.7	no	no	Edoxabán 60	Edoxabán	<90	50-89,9	4	0		0	0	0		0	12.3532	1.02943	12.3532	12.3532	12.3532	12.3532	0
759	760	77	mujer	FANoV	AVK/AC	AVK	Acenocumarol		no	92	1.6	35.38	0	4	2	no		no			72	no	no	Edoxabán 60	Edoxabán	<90	50-89,9	2	0		0	0	0		0	13.2731	1.10609	13.2731	13.2731	13.2731	13.2731	0
760	761	72	mujer	FANoV	Naïf	Naïf			no	80	1.7	27.59	2	3	2	sí	Amiodarona	no			66.2	no	no	Rivaroxabán 20	Rivaroxabán	<90	50-89,9	2	0		0	0	0		0	13.5031	1.12526	13.5031	13.5031	13.5031	13.5031	0
762	763	85	mujer	FANoV	AVK/AC	AVK	Acenocumarol		no	73	1.6	28.08	0	4	3	no		no			56.4	no	sí	Edoxabán 60	Edoxabán	<90	50-89,9	2	0		0	0	0		0	10.5462	0.87885	10.5462	10.5462	10.5462	10.5462	0
764	765	45	hombre	FANoV	AVK/AC	AVK	Acenocumarol		no	81	1.69	27.93	1	1	0	sí	Amiodarona	no			116.1	no	no	Dabigatrán 150	Dabigatrán	>=90	110-129.9	2	0		0	0	0		0	8.31211	0.692676	8.31211	8.31211	8.31211	8.31211	0
765	766	77	mujer	FANoV	Naïf	Naïf			no	85	1.59	32.69	1	6	3	no		no			62.6	sí	no	Apixabán 5	Apixabán	<90	50-89,9	1	0		0	0	0		0	10.6119	0.884326	10.6119	10.6119	10.6119	10.6119	0
766	767	68	hombre	FANoV	Naïf	Naïf			no	83	1.72	28.62	2	4	2	sí	Amiodarona	no			71.6	no	no	Rivaroxabán 20	Rivaroxabán	<90	50-89,9	2	0		0	0	0		0	8.6078	0.717317	8.6078	8.6078	8.6078	8.6078	0
767	768	73	mujer	FANoV	AVK/AC	AVK	Acenocumarol		no	78	1.58	30	2	4	2	no		no			45.7	no	no	Edoxabán 30	Edoxabán	<90	30-49.9	2	0		0	0	0		0	11.1047	0.925394	11.1047	11.1047	11.1047	11.1047	0
768	769	63	hombre	ETEV	Naïf	Naïf			no	95	1.82	29.69	0	0	0	no		no			151.6	no	no	Edoxabán 60	Edoxabán	>=90	>=150	1	0		0	0	0		0	0.755647	0.0629706	0.755647	0.755647	0.755647	0.755647	0
769	770	90	mujer	FANoV	Naïf	Naïf			no	55	1.52	23.91	1	5	2	no		no			30.6	no	no	Edoxabán 30	Edoxabán	<90	30-49.9	2	0		0	0	0		0	7.16222	0.596851	7.16222	7.16222	7.16222	7.16222	0
770	771	71	mujer	FANoV	Naïf	Naïf			no	58	1.6	22.31	0	3	2	sí	Amiodarona	no			67.5	no	no	Dabigatrán 150	Dabigatrán	<90	50-89,9	3	0		0	0	0		0	13.4045	1.11704	13.4045	13.4045	13.4045	13.4045	0
772	773	84	mujer	FANoV	AVK/AC	AVK	Acenocumarol		no	56	1.5	24.35	0	3	1	sí	Levetiracetam	no			35.6	no	no	Edoxabán 60	Edoxabán	<90	30-49.9	1	0		0	0	0		0	9.19918	0.766598	9.19918	9.19918	9.19918	9.19918	0
773	774	81	hombre	FANoV	Naïf	Naïf			no	68	1.53	29.57	0	3	2	no		no			41.9	no	no	Edoxabán 30	Edoxabán	<90	30-49.9	2	0		0	0	0		0	11.729	0.977413	11.729	11.729	11.729	11.729	0
774	775	61	hombre	FANoV	Naïf	Naïf			no	84	1.76	26.25	1	1	0	no		no			83.8	no	no	Dabigatrán 150	Dabigatrán	<90	50-89,9	1	0		0	0	0		0	7.8193	0.651608	7.8193	7.8193	7.8193	7.8193	0
775	776	71	hombre	FANoV	AVK/AC	AVK	Acenocumarol		no	90	1.81	28.13	2	4	3	no		sí	Clopidogrel 75mg/24h		75.7	no	no	Dabigatrán 150	Dabigatrán	<90	50-89,9	2	0		0	0	0		0	11.039	0.919918	11.039	11.039	11.039	11.039	0
776	777	88	hombre	FANoV	AVK/AC	Otro ACOD		Dabigatrán	no	52	1.65	17.93	1	4	3	no		no			33.8	sí	sí	Edoxabán 30	Edoxabán	<90	30-49.9	2	0		0	0	0		0	7.8193	0.651608	7.8193	7.8193	7.8193	7.8193	0
777	778	60	hombre	FANoV	AVK/AC	AVK	Acenocumarol		no	105	1.74	36.21	3	4	1	sí	Amiodarona	no			155.6	no	no	Apixabán 5	Apixabán	>=90	>=150	2	0		0	0	0		0	6.83368	0.569473	6.83368	6.83368	6.83368	6.83368	0
778	779	78	hombre	FANoV	AVK/AC	AVK	Acenocumarol		no	80	1.74	27.59	2	6	3	no		no			56.5	sí	no	Edoxabán 60	Edoxabán	<90	50-89,9	2	0		0	0	0		0	11.8932	0.991102	11.8932	11.8932	11.8932	11.8932	0
780	781	86	hombre	FANoV	Naïf	Naïf			no	80	1.71	27.59	2	6	4	no		no			43.5	sí	no	Edoxabán 60	Edoxabán	<90	30-49.9	3	0		0	0	0		0	10.1848	0.848734	10.1848	10.1848	10.1848	10.1848	0
781	782	72	mujer	FANoV	AVK/AC	AVK	Acenocumarol		no	52	1.45	22.61	1	4	2	no		no			58	sí	no	Edoxabán 30	Edoxabán	<90	50-89,9	2	0		0	0	0		0	12.2875	1.02396	12.2875	12.2875	12.2875	12.2875	0
782	783	81	mujer	FANoV	AVK/AC	AVK	Acenocumarol		no	62	1.5	26.96	2	5	2	sí	Amiodarona	no			32.7	no	no	Edoxabán 30	Edoxabán	<90	30-49.9	4	0		0	0	0		0	7.45791	0.621492	7.45791	7.45791	7.45791	7.45791	0
783	784	83	hombre	FANoV	AVK/AC	Otro ACOD		Dabigatrán	no	70	1.72	24.14	2	5	2	no		sí	Clopidogrel 75mg/24h		39.9	no	no	Apixabán 2.5	Apixabán	<90	30-49.9	1	0		0	0	0		0	7.16222	0.596851	7.16222	7.16222	7.16222	7.16222	0
784	785	80	hombre	FANoV	Naïf	Naïf			no	61	1.62	23.46	3	5	3	no		sí	Clopidogrel 75mg/24h		62.7	no	no	Apixabán 2.5	Apixabán	<90	50-89,9	3	0		0	0	0		0	12.9446	1.07871	12.9446	12.9446	12.9446	12.9446	0
786	787	78	hombre	Otros	AVK/AC	Otro ACOD		Rivaroxabán	no	69	1.66	23.79	2	3	1	no		no			37.9	no	no	Edoxabán 30	Edoxabán	<90	30-49.9	2	0		0	0	0		0	8.77207	0.731006	8.77207	8.77207	8.77207	8.77207	0
787	788	60	hombre	FANoV	AVK/AC	AVK	Acenocumarol		no	120	1.84	37.5	0	1	1	sí	Amiodarona	no			175.4	no	no	Apixabán 5	Apixabán	>=90	>=150	2	0		0	0	0		0	6.73511	0.561259	6.73511	6.73511	6.73511	6.73511	0
788	789	80	hombre	FANoV	AVK/AC	AVK	Acenocumarol		no	70	1.55	26.92	1	4	2	no		no			46.7	no	no	Edoxabán 60	Edoxabán	<90	30-49.9	4	0		0	0	0		0	12.8789	1.07324	12.8789	12.8789	12.8789	12.8789	0
789	790	76	hombre	FANoV	AVK/AC	AVK	Acenocumarol		no	108	1.77	33.75	1	4	2	no		no			57.8	no	no	Edoxabán 60	Edoxabán	<90	50-89,9	1	0		0	0	0		0	6.37372	0.531143	6.37372	6.37372	6.37372	6.37372	0
791	792	86	hombre	FANoV	AVK/AC	Otro ACOD		Apixabán	no	70	1.68	24.14	0	3	3	no		no			55.9	no	sí	Edoxabán 60	Edoxabán	<90	50-89,9	2	0		0	0	0		0	10.0205	0.835044	10.0205	10.0205	10.0205	10.0205	0
792	793	80	mujer	FANoV	AVK/AC	Otro ACOD		Dabigatrán	no	78	1.55	30	2	4	2	sí	Verapamilo	no			73.7	no	no	Edoxabán 60	Edoxabán	<90	50-89,9	2	0		0	0	0		0	9.82341	0.818617	9.82341	9.82341	9.82341	9.82341	0
793	794	70	mujer	FANoV	AVK/AC	AVK	Acenocumarol		no	95	1.55	36.54	6	8	3	no		no			56.9	sí	no	Edoxabán 60	Edoxabán	<90	50-89,9	3	0		0	0	0		0	12.8131	1.06776	12.8131	12.8131	12.8131	12.8131	0
794	795	80	hombre	FANoV	Naïf	Naïf			no	73	1.77	22.81	3	3	1	no		no			52.4	no	no	Edoxabán 60	Edoxabán	<90	50-89,9	2	0		0	0	0		0	11.039	0.919918	11.039	11.039	11.039	11.039	0
795	796	77	hombre	FANoV	AVK/AC	AVK	Acenocumarol		no	95	1.8	29.69	1	4	2	no		no			108	no	no	Edoxabán 60	Edoxabán	>=90	90-109.9	2	0		0	0	0		0	13.1417	1.09514	13.1417	13.1417	13.1417	13.1417	0
796	797	80	mujer	FANoV	Naïf	Naïf			no	71	1.52	30.87	1	5	2	no		no			47.9	no	no	Apixabán 2.5	Apixabán	<90	30-49.9	2	0		0	0	0		0	4.20534	0.350445	4.20534	4.20534	4.20534	4.20534	0
798	799	79	hombre	FANoV	AVK/AC	Otro ACOD		Rivaroxabán	no	88	1.75	27.5	3	3	3	no		no			56.9	no	sí	Apixabán 5	Apixabán	<90	50-89,9	3	0		0	0	0		0	10.5791	0.881588	10.5791	10.5791	10.5791	10.5791	0
799	800	84	hombre	FANoV	Naïf	Naïf			no	69	1.66	23.79	2	5	3	no		sí	Clopidogrel 75mg/24h		30.8	no	no	Apixabán 2.5	Apixabán	<90	30-49.9	1	0		0	0	0		0	10.6448	0.887064	10.6448	10.6448	10.6448	10.6448	0
800	801	65	hombre	FANoV	AVK/AC	AVK	Acenocumarol		no	105	1.7	36.21	2	4	2	no		no			112.8	no	no	Edoxabán 60	Edoxabán	>=90	110-129.9	2	0		0	0	0		0	11.7618	0.980151	11.7618	11.7618	11.7618	11.7618	0
801	802	85	hombre	FANoV	AVK/AC	AVK	Acenocumarol		no	92	1.78	28.75	0	3	2	no		no			37	no	no	Edoxabán 30	Edoxabán	<90	30-49.9	2	0		0	0	0		0	10.6448	0.887064	10.6448	10.6448	10.6448	10.6448	0
803	804	78	hombre	FANoV	Naïf	Naïf			no	66	1.63	25.38	1	6	3	no		no			49.4	no	no	Dabigatrán 150	Dabigatrán	<90	30-49.9	1	0		0	0	0		0	10.6119	0.884326	10.6119	10.6119	10.6119	10.6119	0
804	805	89	hombre	FANoV	Naïf	Naïf			no	75	1.76	23.44	2	5	3	no		no			55.9	sí	no	Dabigatrán 110	Dabigatrán	<90	50-89,9	1	0		0	0	0		0	4.99384	0.416153	4.99384	4.99384	4.99384	4.99384	0
806	807	80	mujer	FANoV	AVK/AC	Otro ACOD		Dabigatrán	sí	63.5	1.64	24.42	2	4	2	sí	Amiodarona	no			44.4	no	sí	Edoxabán 30	Edoxabán	<90	30-49.9	3	0		0	0	0		0	11.9261	0.99384	11.9261	11.9261	11.9261	11.9261	0
808	809	85	mujer	FANoV	AVK/AC	AVK	Acenocumarol		no	73	1.65	25.17	0	4	2	no		no			57.1	no	no	Edoxabán 60	Edoxabán	<90	50-89,9	1	0		0	0	0		0	6.34086	0.528405	6.34086	6.34086	6.34086	6.34086	0
809	810	84	mujer	FANoV	Naïf	Naïf			no	74	1.63	28.46	0	4	2	no		no			68.9	no	no	Edoxabán 60	Edoxabán	<90	50-89,9	2	0		0	0	0		0	12.846	1.0705	12.846	12.846	12.846	12.846	0
810	811	60	hombre	FANoV	Naïf	Naïf			no	75	1.79	23.44	0	1	1	no		no			92.6	no	no	Edoxabán 60	Edoxabán	>=90	90-109.9	2	0		0	0	0		0	6.53799	0.544832	6.53799	6.53799	6.53799	6.53799	0
811	812	73	hombre	FANoV	Naïf	Naïf			no	65	1.72	22.41	5	4	2	no		no			29.8	no	no	Apixabán 2.5	Apixabán	<90	<30	3	0		0	0	0		0	9.56057	0.796715	9.56057	9.56057	9.56057	9.56057	0
812	813	85	hombre	FANoV	AVK/AC	AVK	Acenocumarol		sí	66	1.66	22.76	3	5	2	no		no			60	no	no	Apixabán 5	Apixabán	<90	50-89,9	2	0		0	0	0		0	12.0575	1.00479	12.0575	12.0575	12.0575	12.0575	0
813	814	64	mujer	FANoV	Naïf	Naïf			no	81	1.7	27.93	1	2	0	no		no			90.8	no	no	Edoxabán 60	Edoxabán	>=90	90-109.9	3	0		0	0	0		0	8.08214	0.673511	8.08214	8.08214	8.08214	8.08214	0
814	815	87	hombre	ETEV	Naïf	Naïf			no	73	1.67	25.17	0	3	2	no		no			52.7	no	no	Dabigatrán 110	Dabigatrán	<90	50-89,9	1	0		0	0	0		0	10.4476	0.870637	10.4476	10.4476	10.4476	10.4476	0
815	816	73	mujer	FANoV	Naïf	Naïf			no	64	1.61	24.62	0	3	2	no		no			79.1	no	no	Edoxabán 60	Edoxabán	<90	50-89,9	3	0		0	0	0		0	10.3819	0.865161	10.3819	10.3819	10.3819	10.3819	0
817	818	73	mujer	FANoV	Naïf	Naïf			sí	67	1.58	25.77	1	3	3	no		no			73.6	no	sí	Apixabán 5	Apixabán	<90	50-89,9	1	0		0	0	0		0	6.40657	0.533881	6.40657	6.40657	6.40657	6.40657	0
818	819	80	hombre	FANoV	AVK/AC	Otro ACOD		Dabigatrán	sí	66	1.63	25.38	1	5	3	sí	Amiodarona	no			50.5	sí	no	Edoxabán 60	Edoxabán	<90	50-89,9	1	0		0	0	0		0	2.10267	0.175222	2.10267	2.10267	2.10267	2.10267	0
819	820	88	hombre	FANoV	Naïf	Naïf			no	77	1.69	26.55	2	5	2	no		no			38.1	no	no	Edoxabán 30	Edoxabán	<90	30-49.9	1	0		0	0	0		0	6.89938	0.574949	6.89938	6.89938	6.89938	6.89938	0
820	821	89	hombre	FANoV	Naïf	Naïf			no	94	1.75	29.38	1	5	3	no		no			63.4	sí	no	Dabigatrán 110	Dabigatrán	<90	50-89,9	2	0		0	0	0		0	7.49076	0.62423	7.49076	7.49076	7.49076	7.49076	0
821	822	72	mujer	FANoV	Naïf	Naïf			no	80.5	1.65	27.76	2	3	2	sí	Amiodarona	no			83.9	no	no	Edoxabán 60	Edoxabán	<90	50-89,9	2	0		0	0	0		0	7.06366	0.588638	7.06366	7.06366	7.06366	7.06366	0
822	823	86	hombre	FANoV	AVK/AC	Otro ACOD		Edoxabán	no	63	1.67	21.72	1	4	2	no		no			54.9	sí	no	Dabigatrán 110	Dabigatrán	<90	50-89,9	2	0		0	0	0		0	10.5791	0.881588	10.5791	10.5791	10.5791	10.5791	0
823	824	84	mujer	FANoV	Naïf	Naïf			no	76	1.58	29.23	3	5	2	no		no			56.5	no	no	Apixabán 5	Apixabán	<90	50-89,9	2	0		0	0	0		0	9.56057	0.796715	9.56057	9.56057	9.56057	9.56057	0
824	825	84	mujer	FANoV	AVK/AC	AVK	Warfarina		no	72	1.56	27.69	2	5	2	no		no			25.9	no	no	Apixabán 2.5	Apixabán	<90	<30	2	0		0	0	0		0	10.9733	0.914442	10.9733	10.9733	10.9733	10.9733	0
825	826	71	hombre	FANoV	AVK/AC	AVK	Acenocumarol		sí	92	1.62	35.38	2	4	2	no		no			74.7	sí	no	Apixabán 5	Apixabán	<90	50-89,9	2	0		0	0	0		0	12.5832	1.0486	12.5832	12.5832	12.5832	12.5832	0
826	827	64	mujer	FANoV	AVK/AC	AVK	Acenocumarol		no	58	1.56	22.31	0	2	2	no		no			77.7	no	sí	Edoxabán 60	Edoxabán	<90	50-89,9	3	0		0	0	0		0	10.6119	0.884326	10.6119	10.6119	10.6119	10.6119	0
827	828	76	mujer	FANoV	AVK/AC	Otro ACOD		Edoxabán	no	68	1.62	26.15	1	5	3	sí	Amiodarona	no			65.9	sí	sí	Apixabán 5	Apixabán	<90	50-89,9	1	0		0	0	0		0	10.5791	0.881588	10.5791	10.5791	10.5791	10.5791	0
829	830	83	mujer	FANoV	AVK/AC	AVK	Acenocumarol		no	79	1.62	30.38	0	4	2	no		no			61.1	no	no	Edoxabán 60	Edoxabán	<90	50-89,9	2	0		0	0	0		0	7.65503	0.637919	7.65503	7.65503	7.65503	7.65503	0
830	831	70	mujer	FANoV	Naïf	Naïf			no	57	1.63	21.92	2	2	1	no		no			52.9	no	no	Edoxabán 30	Edoxabán	<90	50-89,9	2	0		0	0	0		0	8.54209	0.711841	8.54209	8.54209	8.54209	8.54209	0
831	832	82	mujer	FANoV	AVK/AC	AVK	Warfarina		no	80	1.44	40	2	5	1	no		no			79.4	no	no	Edoxabán 60	Edoxabán	<90	50-89,9	1	0		0	0	0		0	6.6037	0.550308	6.6037	6.6037	6.6037	6.6037	0
832	833	89	hombre	FANoV	AVK/AC	AVK	Acenocumarol		no	73	1.62	28.08	2	5	2	no		no			31.5	no	no	Apixabán 2.5	Apixabán	<90	30-49.9	1	0		0	0	0		0	10.7433	0.895277	10.7433	10.7433	10.7433	10.7433	0
833	834	62	hombre	FANoV	AVK/AC	Otro ACOD		Edoxabán	no	89	1.67	30.69	2	2	2	no		no			86.9	no	sí	Apixabán 5	Apixabán	<90	50-89,9	1	0		0	0	0		0	10.4805	0.873374	10.4805	10.4805	10.4805	10.4805	0
835	836	62	hombre	FAV	Naïf	Naïf			no	54	1.7	18.62	4	3	1	no		no			51.8	sí	no	Edoxabán 30	Edoxabán	<90	50-89,9	2	0		0	0	0		0	7.98357	0.665298	7.98357	7.98357	7.98357	7.98357	0
836	837	79	hombre	FANoV	AVK/AC	AVK	Acenocumarol		no	67	1.79	20.94	1	4	2	no		no			45.4	no	no	Edoxabán 30	Edoxabán	<90	30-49.9	4	0		0	0	0		0	11.6304	0.969199	11.6304	11.6304	11.6304	11.6304	0
837	838	73	mujer	FANoV	Naïf	Naïf			no	68	1.43	34	1	3	1	no		no			65.6	no	no	Rivaroxabán 20	Rivaroxabán	<90	50-89,9	1	0		0	0	0		0	12.3532	1.02943	12.3532	12.3532	12.3532	12.3532	0
838	839	63	mujer	FANoV	Naïf	Naïf			no	93	1.66	32.07	0	2	1	no		no			108.4	no	no	Dabigatrán 150	Dabigatrán	>=90	90-109.9	2	0		0	0	0		0	6.50513	0.542094	6.50513	6.50513	6.50513	6.50513	0
840	841	69	hombre	FANoV	Naïf	Naïf			no	89	1.73	30.69	0	4	3	no		no			88.7	no	no	Dabigatrán 150	Dabigatrán	<90	50-89,9	1	0		0	0	0		0	10.7105	0.892539	10.7105	10.7105	10.7105	10.7105	0
842	843	83	hombre	FANoV	AVK/AC	Otro ACOD		Rivaroxabán	no	84	1.8	26.25	1	3	2	sí	Amiodarona	no			63.9	no	sí	Edoxabán 60	Edoxabán	<90	50-89,9	2	0		0	0	0		0	11.3347	0.944559	11.3347	11.3347	11.3347	11.3347	0
843	844	81	mujer	FANoV	AVK/AC	AVK	Acenocumarol		no	62	1.5	26.96	3	5	2	no		no			31.1	no	no	Edoxabán 30	Edoxabán	<90	30-49.9	3	0		0	0	0		0	10.1191	0.843258	10.1191	10.1191	10.1191	10.1191	0
845	846	87	mujer	FANoV	AVK/AC	AVK	Acenocumarol		sí	57	1.5	24.78	4	7	3	sí	Amiodarona	no			45.2	no	sí	Dabigatrán 110	Dabigatrán	<90	30-49.9	1	0		0	0	0		0	10.3162	0.859685	10.3162	10.3162	10.3162	10.3162	0
846	847	76	mujer	FANoV	AVK/AC	AVK	Acenocumarol		no	68.5	1.6	26.35	0	4	2	no		no			70.9	no	no	Edoxabán 60	Edoxabán	<90	50-89,9	1	0		0	0	0		0	6.47228	0.539357	6.47228	6.47228	6.47228	6.47228	0
847	848	78	mujer	FANoV	Naïf	Naïf			no	90	1.66	31.03	1	4	3	no		no			92.8	no	no	Dabigatrán 150	Dabigatrán	>=90	90-109.9	1	0		0	0	0		0	7.32649	0.610541	7.32649	7.32649	7.32649	7.32649	0
848	849	72	mujer	FAV	AVK/AC	AVK	Acenocumarol		no	61	1.65	21.03	0	3	2	sí	Amiodarona	no			79	no	no	Edoxabán 60	Edoxabán	<90	50-89,9	2	0		0	0	0		0	7.0308	0.5859	7.0308	7.0308	7.0308	7.0308	0
849	850	65	hombre	FANoV	AVK/AC	AVK	Acenocumarol		no	86	1.79	26.88	3	4	2	no		sí	AAS 100mg/24h		68.9	no	no	Rivaroxabán 20	Rivaroxabán	<90	50-89,9	2	0		0	0	0		0	6.43943	0.536619	6.43943	6.43943	6.43943	6.43943	0
850	851	75	mujer	FANoV	AVK/AC	Otro ACOD		Dabigatrán	no	47	1.56	18.08	1	4	3	sí	Amiodarona	sí	Clopidogrel 75mg/24h		39.6	no	no	Apixabán 2.5	Apixabán	<90	30-49.9	2	0		0	0	0		0	12.1232	1.01027	12.1232	12.1232	12.1232	12.1232	0
851	852	84	hombre	FANoV	AVK/AC	AVK	Acenocumarol		sí	69	1.59	26.54	2	6	4	no		no			41	sí	sí	Apixabán 5	Apixabán	<90	30-49.9	1	0		0	0	0		0	10.5462	0.87885	10.5462	10.5462	10.5462	10.5462	0
852	853	82	hombre	FANoV	Naïf	Naïf			no	86	1.88	23.89	0	3	3	sí	Amiodarona	no			74.5	no	no	Edoxabán 60	Edoxabán	<90	50-89,9	1	0		0	0	0		0	12.1232	1.01027	12.1232	12.1232	12.1232	12.1232	0
853	854	66	mujer	FANoV	Naïf	Naïf			no	64	1.67	22.07	0	2	1	no		no			72.6	no	no	Edoxabán 60	Edoxabán	<90	50-89,9	3	0		0	0	0		0	12.2546	1.02122	12.2546	12.2546	12.2546	12.2546	0
854	855	73	mujer	FANoV	AVK/AC	AVK	Acenocumarol		no	65	1.6	25	0	3	2	no		no			79.1	no	no	Edoxabán 60	Edoxabán	<90	50-89,9	3	0		0	0	0		0	11.7947	0.982888	11.7947	11.7947	11.7947	11.7947	0
856	857	94	hombre	FANoV	Naïf	Naïf			no	83	1.7	28.62	0	3	2	no		no			53	no	no	Dabigatrán 110	Dabigatrán	<90	50-89,9	1	0		0	0	0		0	11.5647	0.963723	11.5647	11.5647	11.5647	11.5647	0
857	858	77	hombre	FANoV	AVK/AC	AVK	Acenocumarol		no	79	1.68	27.24	3	3	2	no		no			69.1	no	no	Edoxabán 60	Edoxabán	<90	50-89,9	2	0		0	0	0		0	7.78645	0.648871	7.78645	7.78645	7.78645	7.78645	0
858	859	88	mujer	FANoV	AVK/AC	AVK	Acenocumarol		no	73	1.53	31.74	1	5	2	sí	Amiodarona	no			24.1	no	no	Edoxabán 30	Edoxabán	<90	<30	3	0		0	0	0		0	11.9589	0.996578	11.9589	11.9589	11.9589	11.9589	0
859	860	82	mujer	FANoV	Naïf	Naïf			no	67	1.57	25.77	0	4	2	no		no			59.6	no	no	Dabigatrán 110	Dabigatrán	<90	50-89,9	1	0		0	0	0		0	11.729	0.977413	11.729	11.729	11.729	11.729	0
860	861	71	mujer	FANoV	AVK/AC	AVK	Acenocumarol		no	59	1.53	25.65	1	4	2	no		no			61.6	no	no	Edoxabán 30	Edoxabán	<90	50-89,9	2	0		0	0	0		0	7.78645	0.648871	7.78645	7.78645	7.78645	7.78645	0
861	862	61	hombre	FANoV	AVK/AC	HBPM			no	96	1.77	30	1	2	2	no		no			106.4	no	sí	Edoxabán 60	Edoxabán	>=90	90-109.9	2	0		0	0	0		0	9.72485	0.810404	9.72485	9.72485	9.72485	9.72485	0
862	863	79	mujer	FANoV	Naïf	Naïf			no	72	1.66	24.83	0	4	2	no		no			66.3	no	no	Dabigatrán 150	Dabigatrán	<90	50-89,9	1	0		0	0	0		0	8.41068	0.70089	8.41068	8.41068	8.41068	8.41068	0
865	866	81	mujer	FANoV	Naïf	Naïf			no	59.8	1.5	26	1	5	2	no		no			36.2	no	no	Edoxabán 30	Edoxabán	<90	30-49.9	2	0		0	0	0		0	7.68789	0.640657	7.68789	7.68789	7.68789	7.68789	0
866	867	76	mujer	FANoV	AVK/AC	AVK	Acenocumarol		sí	80	1.56	30.77	0	4	3	sí	Amiodarona	no			50.8	no	sí	Apixabán 5	Apixabán	<90	50-89,9	2	0		0	0	0		0	6.53799	0.544832	6.53799	6.53799	6.53799	6.53799	0
867	868	86	hombre	FANoV	AVK/AC	AVK	Warfarina		sí	73	1.66	25.17	3	6	3	no		no			50.5	sí	no	Dabigatrán 110	Dabigatrán	<90	50-89,9	1	0		0	0	0		0	11.269	0.939083	11.269	11.269	11.269	11.269	0
868	869	79	mujer	FANoV	AVK/AC	AVK	Acenocumarol		no	82	1.62	31.54	1	6	3	no		no			72.9	sí	no	Edoxabán 60	Edoxabán	<90	50-89,9	1	0		0	0	0		0	11.5318	0.960986	11.5318	11.5318	11.5318	11.5318	0
869	870	86	hombre	FANoV	AVK/AC	AVK	Acenocumarol		no	64.8	1.6	24.92	2	5	2	no		no			34.5	no	no	Edoxabán 60	Edoxabán	<90	30-49.9	2	0		0	0	0		0	7.35934	0.613279	7.35934	7.35934	7.35934	7.35934	0
870	871	88	hombre	FANoV	AVK/AC	AVK	Acenocumarol		no	78.5	1.65	27.07	0	3	2	no		no			61.6	no	no	Rivaroxabán 20	Rivaroxabán	<90	50-89,9	1	0		0	0	0		0	5.25667	0.438056	5.25667	5.25667	5.25667	5.25667	0
871	872	58	hombre	FANoV	AVK/AC	AVK	Acenocumarol		no	94	1.78	29.38	5	6	2	no		no			133.8	no	no	Apixabán 5	Apixabán	>=90	130-149.9	1	0		0	0	0		0	0.62423	0.0520192	0.62423	0.62423	0.62423	0.62423	0
872	873	77	hombre	FANoV	AVK/AC	AVK	Acenocumarol		sí	76	1.7	26.21	1	4	2	no		no			52.4	no	sí	Apixabán 5	Apixabán	<90	50-89,9	1	0		0	0	0		0	4.79671	0.399726	4.79671	4.79671	4.79671	4.79671	0
873	874	63	mujer	FANoV	Naïf	Naïf			no	59	1.66	20.34	0	1	0	no		no			67	no	no	Edoxabán 30	Edoxabán	<90	50-89,9	2	0		0	0	0		0	7.09651	0.591376	7.09651	7.09651	7.09651	7.09651	0
874	875	68	hombre	ETEV	Naïf	Naïf			no	75	1.67	25.86	1	2	1	no		no			86.2	no	no	Apixabán 5	Apixabán	<90	50-89,9	1	0		0	0	0		0	9.3963	0.783025	9.3963	9.3963	9.3963	9.3963	0
875	876	68	mujer	FANoV	AVK/AC	Otro ACOD		Dabigatrán	no	57	1.65	19.66	0	2	1	sí	Diltiazem	no			62.1	no	no	Apixabán 5	Apixabán	<90	50-89,9	3	0		0	0	0		0	10.0205	0.835044	10.0205	10.0205	10.0205	10.0205	0
876	877	77	hombre	FANoV	Naïf	Naïf			no	88	1.7	30.34	3	6	3	no		no			102.7	sí	no	Apixabán 5	Apixabán	>=90	90-109.9	2	0		0	0	0		0	7.26078	0.605065	7.26078	7.26078	7.26078	7.26078	0
877	878	80	mujer	FANoV	Naïf	Naïf			no	76	1.6	29.23	1	6	3	no		no			58.5	sí	no	Edoxabán 60	Edoxabán	<90	50-89,9	1	0		0	0	0		0	5.55236	0.462697	5.55236	5.55236	5.55236	5.55236	0
879	880	76	hombre	FANoV	AVK/AC	AVK	Acenocumarol		sí	83	1.7	28.62	4	4	2	no		no			82	no	no	Apixabán 5	Apixabán	<90	50-89,9	1	0		0	0	0		0	11.3018	0.941821	11.3018	11.3018	11.3018	11.3018	0
880	881	86	mujer	FANoV	Naïf	Naïf			no	76	1.56	29.23	0	4	2	no		no			82.1	no	no	Apixabán 5	Apixabán	<90	50-89,9	2	0		0	0	0		0	8.31211	0.692676	8.31211	8.31211	8.31211	8.31211	0
881	882	72	hombre	FANoV	AVK/AC	AVK	Acenocumarol		no	74	1.75	23.13	1	4	3	no		no			49.6	sí	no	Dabigatrán 110	Dabigatrán	<90	30-49.9	2	0		0	0	0		0	11.0719	0.922656	11.0719	11.0719	11.0719	11.0719	0
882	883	76	hombre	FANoV	Naïf	Naïf			no	72	1.6	27.69	0	3	2	no		no			71.1	no	no	Edoxabán 60	Edoxabán	<90	50-89,9	2	0		0	0	0		0	11.0719	0.922656	11.0719	11.0719	11.0719	11.0719	0
883	884	81	hombre	FANoV	AVK/AC	AVK	Acenocumarol		no	90	1.75	28.13	1	2	1	no		no			65.9	no	no	Edoxabán 60	Edoxabán	<90	50-89,9	2	0		0	0	0		0	7.06366	0.588638	7.06366	7.06366	7.06366	7.06366	0
884	885	84	mujer	ETEV	AVK/AC	AVK	Acenocumarol		no	58	1.57	22.31	0	4	3	no		no			58.1	no	sí	Edoxabán 30	Edoxabán	<90	50-89,9	2	0		0	0	0		0	7.32649	0.610541	7.32649	7.32649	7.32649	7.32649	0
885	886	72	mujer	FANoV	AVK/AC	AVK	Acenocumarol		no	76	1.45	33.04	3	4	2	no		no			98.4	no	no	Edoxabán 60	Edoxabán	>=90	90-109.9	2	0		0	0	0		0	6.89938	0.574949	6.89938	6.89938	6.89938	6.89938	0
886	887	78	hombre	FANoV	AVK/AC	AVK	Acenocumarol		sí	80	1.76	25	3	7	4	no		no			67.5	sí	sí	Edoxabán 60	Edoxabán	<90	50-89,9	2	0		0	0	0		0	7.49076	0.62423	7.49076	7.49076	7.49076	7.49076	0
887	888	75	hombre	FANoV	AVK/AC	AVK	Acenocumarol		no	86	1.66	29.66	4	2	2	no		no			100.8	no	no	Edoxabán 60	Edoxabán	>=90	90-109.9	2	0		0	0	0		0	6.20945	0.517454	6.20945	6.20945	6.20945	6.20945	0
888	889	58	hombre	FANoV	AVK/AC	AVK	Acenocumarol		no	108	1.78	33.75	2	3	1	no		no			112.8	no	no	Edoxabán 60	Edoxabán	>=90	110-129.9	2	0		0	0	0		0	6.86653	0.572211	6.86653	6.86653	6.86653	6.86653	0
889	890	79	mujer	FANoV	AVK/AC	Otro ACOD		Apixabán	no	46	1.54	20	2	5	1	no		no			42.5	no	no	Rivaroxabán 15	Rivaroxabán	<90	30-49.9	1	0		0	0	0		0	5.48665	0.457221	5.48665	5.48665	5.48665	5.48665	0
890	891	88	mujer	FANoV	Naïf	Naïf			no	48	1.435	24	4	4	1	no		no			28.6	no	no	Dabigatrán 110	Dabigatrán	<90	<30	2	0		0	0	0		0	6.80082	0.566735	6.80082	6.80082	6.80082	6.80082	0
891	892	80	mujer	FANoV	Naïf	Naïf			no	87	1.6	33.46	3	6	2	no		no			65.6	no	no	Apixabán 5	Apixabán	<90	50-89,9	1	0		0	0	0		0	11.1047	0.925394	11.1047	11.1047	11.1047	11.1047	0
892	893	66	hombre	FANoV	Naïf	Naïf			no	70	1.68	24.14	0	2	3	no		no			64.2	no	sí	Rivaroxabán 20	Rivaroxabán	<90	50-89,9	1	0		0	0	0		0	11.1047	0.925394	11.1047	11.1047	11.1047	11.1047	0
893	894	86	hombre	FANoV	Naïf	Naïf			no	82	1.7	28.28	3	7	3	no		no			82	no	no	Apixabán 5	Apixabán	<90	50-89,9	1	0		0	0	0		0	9.19918	0.766598	9.19918	9.19918	9.19918	9.19918	0
894	895	85	hombre	FANoV	AVK/AC	AVK	Warfarina		sí	90	1.71	31.03	3	8	3	no		no			73.1	no	no	Apixabán 5	Apixabán	<90	50-89,9	2	0		0	0	0		0	9.03491	0.752909	9.03491	9.03491	9.03491	9.03491	0
895	896	84	hombre	FANoV	AVK/AC	Otro ACOD		Apixabán	sí	49	1.45	21.3	2	5	4	no		no			52.2	sí	sí	Dabigatrán 110	Dabigatrán	<90	50-89,9	2	0		0	0	0		0	6.53799	0.544832	6.53799	6.53799	6.53799	6.53799	0
896	897	80	mujer	FANoV	AVK/AC	AVK	Acenocumarol		no	45.5	1.5	19.78	1	4	1	no		no			45.4	no	no	Edoxabán 30	Edoxabán	<90	30-49.9	2	0		0	0	0		0	6.63655	0.553046	6.63655	6.63655	6.63655	6.63655	0
897	898	88	mujer	FANoV	AVK/AC	AVK	Acenocumarol		no	70	1.64	26.92	2	7	3	no		no			25.4	sí	sí	Edoxabán 30	Edoxabán	<90	<30	4	0		0	0	0		0	9.92197	0.826831	9.92197	9.92197	9.92197	9.92197	0
898	899	67	mujer	FANoV	AVK/AC	AVK	Acenocumarol		no	68	1.49	29.57	1	3	1	no		no			68.1	no	no	Edoxabán 60	Edoxabán	<90	50-89,9	2	0		0	0	0		0	6.73511	0.561259	6.73511	6.73511	6.73511	6.73511	0
899	900	82	hombre	FANoV	AVK/AC	AVK	Acenocumarol		no	75	1.76	23.44	0	3	2	sí	Amiodarona	no			35.1	no	no	Dabigatrán 110	Dabigatrán	<90	30-49.9	3	0		0	0	0		0	7.75359	0.646133	7.75359	7.75359	7.75359	7.75359	0
902	903	90	hombre	FANoV	AVK/AC	AVK	Acenocumarol		no	58	1.6	22.31	0	2	2	no		no			42.9	no	sí	Edoxabán 30	Edoxabán	<90	30-49.9	2	0		0	0	0		0	7.98357	0.665298	7.98357	7.98357	7.98357	7.98357	0
903	904	68	mujer	FANoV	AVK/AC	Otro ACOD		Rivaroxabán	no	61	1.64	23.46	1	2	1	no		no			64.1	no	no	Dabigatrán 150	Dabigatrán	<90	50-89,9	1	0		0	0	0		0	9.10062	0.758385	9.10062	9.10062	9.10062	9.10062	0
904	905	88	mujer	FANoV	AVK/AC	AVK	Acenocumarol		no	45	1.48	19.57	3	4	1	no		no			37.1	no	no	Apixabán 2.5	Apixabán	<90	30-49.9	1	0		0	0	0		0	6.37372	0.531143	6.37372	6.37372	6.37372	6.37372	0
905	906	78	mujer	FANoV	Naïf	Naïf			no	88	1.66	30.34	2	6	2	no		no			58.2	no	no	Edoxabán 60	Edoxabán	<90	50-89,9	2	0		0	0	0		0	8.67351	0.722793	8.67351	8.67351	8.67351	8.67351	0
906	907	74	hombre	FANoV	Naïf	Naïf			no	83	1.62	31.92	0	2	2	no		no			85.5	no	no	Dabigatrán 150	Dabigatrán	<90	50-89,9	1	0		0	0	0		0	10.8747	0.906229	10.8747	10.8747	10.8747	10.8747	0
908	909	71	mujer	FANoV	Naïf	Naïf			no	52	1.52	22.61	1	5	3	no		no			73	sí	no	Apixabán 5	Apixabán	<90	50-89,9	1	0		0	0	0		0	2.75975	0.229979	2.75975	2.75975	2.75975	2.75975	0
909	910	82	hombre	FAV	AVK/AC	AVK	Acenocumarol		sí	75	1.8	23.44	0	2	1	no		no			90.2	no	no	Edoxabán 60	Edoxabán	>=90	90-109.9	2	0		0	0	0		0	8.9692	0.747433	8.9692	8.9692	8.9692	8.9692	0
911	912	68	hombre	FANoV	AVK/AC	AVK	Acenocumarol		no	80.2	1.62	30.85	4	6	3	no		no			97.8	sí	no	Edoxabán 60	Edoxabán	>=90	90-109.9	3	0		0	0	0		0	4.53388	0.377823	4.53388	4.53388	4.53388	4.53388	0
912	913	85	hombre	FANoV	AVK/AC	AVK	Acenocumarol		no	77	1.7	26.55	4	5	2	no		no			43.9	no	no	Apixabán 2.5	Apixabán	<90	30-49.9	1	0		0	0	0		0	10.7762	0.898015	10.7762	10.7762	10.7762	10.7762	0
913	914	69	hombre	FANoV	AVK/AC	AVK	Acenocumarol		no	94	1.69	32.41	1	3	2	no		no			83.5	no	no	Dabigatrán 150	Dabigatrán	<90	50-89,9	1	0		0	0	0		0	10.0862	0.84052	10.0862	10.0862	10.0862	10.0862	0
914	915	79	mujer	FANoV	AVK/AC	Otro ACOD		Rivaroxabán	no	84	1.64	32.31	1	4	2	no		no			76.6	no	sí	Apixabán 5	Apixabán	<90	50-89,9	1	0		0	0	0		0	10.7433	0.895277	10.7433	10.7433	10.7433	10.7433	0
915	916	80	hombre	FANoV	AVK/AC	AVK	Acenocumarol		sí	70	1.67	24.14	4	6	3	no		no			64.8	no	sí	Dabigatrán 110	Dabigatrán	<90	50-89,9	1	0		0	0	0		0	8.87064	0.73922	8.87064	8.87064	8.87064	8.87064	0
916	917	80	hombre	FANoV	Naïf	Naïf			no	63	1.6	24.23	2	3	2	no		no			67.3	no	no	Dabigatrán 110	Dabigatrán	<90	50-89,9	1	0		0	0	0		0	10.6776	0.889802	10.6776	10.6776	10.6776	10.6776	0
917	918	78	mujer	FANoV	Naïf	Naïf			no	110	1.77	34.38	1	6	3	no		no			86.6	sí	no	Edoxabán 60	Edoxabán	<90	50-89,9	2	0		0	0	0		0	6.47228	0.539357	6.47228	6.47228	6.47228	6.47228	0
918	919	65	mujer	FANoV	AVK/AC	AVK	Acenocumarol		sí	74	1.7	25.52	0	2	2	no		no			81.8	no	sí	Dabigatrán 150	Dabigatrán	<90	50-89,9	1	0		0	0	0		0	10.6448	0.887064	10.6448	10.6448	10.6448	10.6448	0
920	921	31	mujer	ETEV	Naïf	Naïf			no	52	1.61	20	0	1	0	no		no			82.4	no	no	Rivaroxabán 20	Rivaroxabán	<90	50-89,9	1	0		0	0	0		0	10.152	0.845996	10.152	10.152	10.152	10.152	0
921	922	88	mujer	FANoV	AVK/AC	AVK	Acenocumarol		no	66	1.56	25.38	1	5	2	no		no			46.6	no	no	Rivaroxabán 20	Rivaroxabán	<90	30-49.9	1	0		0	0	0		0	10.5791	0.881588	10.5791	10.5791	10.5791	10.5791	0
922	923	87	mujer	FANoV	AVK/AC	AVK	Acenocumarol		no	76	1.65	26.21	1	5	2	no		no			29.4	no	no	Edoxabán 30	Edoxabán	<90	<30	2	0		0	0	0		0	9.3963	0.783025	9.3963	9.3963	9.3963	9.3963	0
923	924	90	mujer	FANoV	AVK/AC	AVK	Acenocumarol		no	71	1.49	30.87	1	4	2	no		no			39.9	no	no	Edoxabán 30	Edoxabán	<90	30-49.9	1	0		0	0	0		0	10.4476	0.870637	10.4476	10.4476	10.4476	10.4476	0
924	925	73	hombre	FANoV	AVK/AC	Otro ACOD		Dabigatrán	no	120	1.67	41.38	3	6	3	sí	Levetiracetam y Amiodarona	no			52.9	sí	no	Apixabán 5	Apixabán	<90	50-89,9	1	0		0	0	0		0	10.4476	0.870637	10.4476	10.4476	10.4476	10.4476	0
925	926	87	hombre	FANoV	AVK/AC	AVK	Acenocumarol		no	72	1.62	27.69	2	4	2	no		no			41.1	no	no	Edoxabán 60	Edoxabán	<90	30-49.9	3	0		0	0	0		0	10.2505	0.854209	10.2505	10.2505	10.2505	10.2505	0
926	927	73	hombre	FANoV	Naïf	Naïf			no	57	1.65	19.66	1	4	3	no		no			60.3	sí	no	Dabigatrán 150	Dabigatrán	<90	50-89,9	1	0		0	0	0		0	7.42505	0.618754	7.42505	7.42505	7.42505	7.42505	0
927	928	70	hombre	FANoV	AVK/AC	AVK	Acenocumarol		no	68	1.76	21.25	1	2	3	no		no			89.3	no	sí	Edoxabán 60	Edoxabán	<90	50-89,9	1	0		0	0	0		0	2.59548	0.21629	2.59548	2.59548	2.59548	2.59548	0
928	929	74	mujer	FANoV	AVK/AC	Otro ACOD		Apixabán	no	80	1.5	34.78	3	3	1	sí	Piroxicam	no			93	no	no	Rivaroxabán 20	Rivaroxabán	>=90	90-109.9	2	0		0	0	0		0	6.53799	0.544832	6.53799	6.53799	6.53799	6.53799	0
929	930	79	mujer	FANoV	AVK/AC	AVK	Acenocumarol		no	63	1.64	24.23	1	4	2	sí	Amiodarona	no			60.5	no	no	Edoxabán 60	Edoxabán	<90	50-89,9	3	0		0	0	0		0	8.27926	0.689938	8.27926	8.27926	8.27926	8.27926	0
930	931	38	hombre	ETEV	Naïf	Naïf			no	80	1.81	25	0	0	1	no		no			97.7	no	sí	Edoxabán 60	Edoxabán	>=90	90-109.9	1	0		0	0	0		0	8.31211	0.692676	8.31211	8.31211	8.31211	8.31211	0
931	932	77	hombre	FANoV	Naïf	Naïf			no	76	1.74	26.21	1	4	2	no		no			79.2	no	no	Apixabán 5	Apixabán	<90	50-89,9	1	0		0	0	0		0	5.97947	0.498289	5.97947	5.97947	5.97947	5.97947	0
932	933	87	mujer	FANoV	AVK/AC	Otro ACOD		Dabigatrán	no	54	1.52	23.48	1	4	1	sí	Amiodarona	no			35.6	no	no	Apixabán 2.5	Apixabán	<90	30-49.9	1	0		0	0	0		0	5.78234	0.481862	5.78234	5.78234	5.78234	5.78234	0
933	934	86	hombre	FANoV	Naïf	Naïf			no	58.4	1.56	22.46	3	6	2	no		sí	AAS 100mg/24h		44.7	no	no	Apixabán 2.5	Apixabán	<90	30-49.9	1	0		0	0	0		0	0.887064	0.073922	0.887064	0.887064	0.887064	0.887064	0
935	936	81	mujer	FANoV	AVK/AC	AVK	Acenocumarol		no	95	1.62	36.54	1	4	1	no		no			101.8	no	no	Edoxabán 60	Edoxabán	>=90	90-109.9	2	0		0	0	0		0	6.34086	0.528405	6.34086	6.34086	6.34086	6.34086	0
936	937	72	hombre	FANoV	Naïf	Naïf			no	107	1.82	33.44	3	5	3	no		no			74.3	sí	no	Dabigatrán 150	Dabigatrán	<90	50-89,9	1	0		0	0	0		0	10.3162	0.859685	10.3162	10.3162	10.3162	10.3162	0
937	938	68	hombre	FANoV	Naïf	Naïf			no	76	1.73	26.21	1	2	2	no		no			91.6	no	no	Dabigatrán 150	Dabigatrán	>=90	90-109.9	2	0		0	0	0		0	9.36345	0.780287	9.36345	9.36345	9.36345	9.36345	0
938	939	77	mujer	FANoV	Naïf	Naïf			no	55	1.65	18.97	2	6	3	no		sí	AAS 100mg/24h		33.6	no	no	Edoxabán 30	Edoxabán	<90	30-49.9	2	0		0	0	0		0	8.44353	0.703628	8.44353	8.44353	8.44353	8.44353	0
939	940	80	hombre	FANoV	Naïf	Naïf			no	62	1.68	21.38	1	3	1	no		no			32.3	no	no	Edoxabán 30	Edoxabán	<90	30-49.9	2	0		0	0	0		0	6.07803	0.506502	6.07803	6.07803	6.07803	6.07803	0
940	941	79	mujer	FANoV	AVK/AC	AVK	Acenocumarol		sí	67	1.6	25.77	0	4	3	no		no			68.9	no	sí	Edoxabán 60	Edoxabán	<90	50-89,9	2	0		0	0	0		0	8.57495	0.714579	8.57495	8.57495	8.57495	8.57495	0
941	942	50	hombre	FANoV	Naïf	Naïf			no	84	1.75	26.25	1	2	1	no		no			95.5	no	no	Edoxabán 60	Edoxabán	>=90	90-109.9	1	0		0	0	0		0	8.27926	0.689938	8.27926	8.27926	8.27926	8.27926	0
942	943	83	hombre	FANoV	Naïf	Naïf			no	66	1.63	25.38	0	3	2	no		no			43.9	no	no	Dabigatrán 110	Dabigatrán	<90	30-49.9	1	0		0	0	0		0	10.1848	0.848734	10.1848	10.1848	10.1848	10.1848	0
943	944	73	mujer	FANoV	AVK/AC	Otro ACOD		Edoxabán	no	78	1.65	26.9	2	3	3	no		no			88.1	no	sí	Apixabán 5	Apixabán	<90	50-89,9	1	0		0	0	0		0	8.04928	0.670773	8.04928	8.04928	8.04928	8.04928	0
944	945	83	mujer	ETEV	Naïf	Naïf			no	56	1.49	24.35	1	5	2	no		no			46	no	no	Rivaroxabán 15	Rivaroxabán	<90	30-49.9	1	0		0	0	0		0	9.46201	0.788501	9.46201	9.46201	9.46201	9.46201	0
945	946	76	mujer	FANoV	AVK/AC	AVK	Acenocumarol		no	65	1.63	25	1	5	2	no		no			71.2	no	no	Edoxabán 60	Edoxabán	<90	50-89,9	2	0		0	0	0		0	7.09651	0.591376	7.09651	7.09651	7.09651	7.09651	0
947	948	86	mujer	FANoV	Naïf	Naïf			no	68	1.57	26.15	2	5	2	no		no			38	no	no	Edoxabán 30	Edoxabán	<90	30-49.9	2	0		0	0	0		0	6.63655	0.553046	6.63655	6.63655	6.63655	6.63655	0
948	949	75	mujer	FANoV	Naïf	Naïf			no	76	1.55	29.23	5	4	4	no		no			29	sí	sí	Apixabán 5	Apixabán	<90	<30	1	0		0	0	0		0	8.01643	0.668036	8.01643	8.01643	8.01643	8.01643	0
950	951	76	mujer	FANoV	AVK/AC	AVK	Warfarina		no	67.5	1.59	25.96	0	4	3	no		no			68.9	no	sí	Edoxabán 30	Edoxabán	<90	50-89,9	1	0		0	0	0		0	6.34086	0.528405	6.34086	6.34086	6.34086	6.34086	0
952	953	85	mujer	FANoV	Naïf	Naïf			no	76	1.49	33.04	0	6	3	no		no			51.9	no	no	Rivaroxabán 15	Rivaroxabán	<90	50-89,9	1	0		0	0	0		0	9.95483	0.829569	9.95483	9.95483	9.95483	9.95483	0
953	954	57	hombre	FANoV	Naïf	Naïf			no	120	1.8	37.5	0	1	1	no		no			153.7	no	no	Edoxabán 60	Edoxabán	>=90	>=150	2	0		0	0	0		0	5.12526	0.427105	5.12526	5.12526	5.12526	5.12526	0
954	955	82	mujer	FANoV	Naïf	Naïf			no	80	1.6	30.77	0	4	2	no		no			49.8	no	no	Dabigatrán 110	Dabigatrán	<90	30-49.9	1	0		0	0	0		0	5.74949	0.479124	5.74949	5.74949	5.74949	5.74949	0
956	957	91	mujer	FANoV	Naïf	Naïf			no	72	1.57	27.69	1	5	2	no		no			69.2	no	sí	Edoxabán 60	Edoxabán	<90	50-89,9	3	0		0	0	0		0	8.70637	0.72553	8.70637	8.70637	8.70637	8.70637	0
957	958	91	mujer	FANoV	Naïf	Naïf			no	60	1.61	23.08	1	5	2	no		no			53.4	no	no	Apixabán 2.5	Apixabán	<90	50-89,9	1	0		0	0	0		0	7.95072	0.66256	7.95072	7.95072	7.95072	7.95072	0
959	960	93	mujer	FANoV	Naïf	Naïf			no	53	1.57	20.38	0	4	2	no		no			56.6	no	no	Edoxabán 30	Edoxabán	<90	50-89,9	2	0		0	0	0		0	7.88501	0.657084	7.88501	7.88501	7.88501	7.88501	0
960	961	79	hombre	FANoV	AVK/AC	Otro ACOD		Rivaroxabán	no	93	1.8	29.06	1	5	3	sí	Amiodarona	no			43.8	sí	no	Apixabán 5	Apixabán	<90	30-49.9	2	0		0	0	0		0	9.98768	0.832307	9.98768	9.98768	9.98768	9.98768	0
961	962	83	hombre	FANoV	AVK/AC	AVK	Acenocumarol		sí	97	1.71	33.45	1	5	3	no		no			57.7	sí	no	Dabigatrán 150	Dabigatrán	<90	50-89,9	1	0		0	0	0		0	5.4538	0.454483	5.4538	5.4538	5.4538	5.4538	0
962	963	74	hombre	FANoV	Naïf	Naïf			no	83	1.88	23.06	1	4	3	no		no			85.5	sí	no	Apixabán 5	Apixabán	<90	50-89,9	1	0		0	0	0		0	8.54209	0.711841	8.54209	8.54209	8.54209	8.54209	0
964	965	81	hombre	FANoV	AVK/AC	AVK	Acenocumarol		no	96	1.78	30	1	5	3	no		no			98.3	no	no	Edoxabán 60	Edoxabán	>=90	90-109.9	2	0		0	0	0		0	5.65092	0.47091	5.65092	5.65092	5.65092	5.65092	0
966	967	84	hombre	FANoV	AVK/AC	AVK	Acenocumarol		no	78	1.65	26.9	5	6	2	no		no			32.4	no	no	Edoxabán 60	Edoxabán	<90	30-49.9	2	0		0	0	0		0	5.05955	0.421629	5.05955	5.05955	5.05955	5.05955	0
967	968	80	hombre	FANoV	Naïf	Naïf			no	56	1.73	19.31	3	4	2	no		no			64.8	no	no	Edoxabán 60	Edoxabán	<90	50-89,9	1	0		0	0	0		0	5.71663	0.476386	5.71663	5.71663	5.71663	5.71663	0
968	969	83	hombre	FANoV	AVK/AC	AVK	Acenocumarol		no	75	1.64	28.85	3	4	2	no		no			51.2	no	no	Dabigatrán 110	Dabigatrán	<90	50-89,9	1	0		0	0	0		0	9.56057	0.796715	9.56057	9.56057	9.56057	9.56057	0
969	970	75	mujer	FANoV	AVK/AC	AVK	Warfarina		no	94	1.73	32.41	0	3	2	no		no			80.2	no	no	Edoxabán 60	Edoxabán	<90	50-89,9	2	0		0	0	0		0	7.62218	0.635181	7.62218	7.62218	7.62218	7.62218	0
970	971	70	mujer	FANoV	AVK/AC	AVK	Acenocumarol		no	63	1.62	24.23	0	2	1	no		no			72.3	no	no	Edoxabán 60	Edoxabán	<90	50-89,9	2	0		0	0	0		0	8.08214	0.673511	8.08214	8.08214	8.08214	8.08214	0
971	972	84	hombre	FANoV	AVK/AC	AVK	Acenocumarol		no	70	1.64	26.92	3	6	2	no		no			40	no	no	Edoxabán 30	Edoxabán	<90	30-49.9	2	0		0	0	0		0	8.11499	0.676249	8.11499	8.11499	8.11499	8.11499	0
972	973	76	hombre	FANoV	AVK/AC	AVK	Acenocumarol		no	89	1.7	30.69	3	4	1	no		no			100.1	no	no	Edoxabán 60	Edoxabán	>=90	90-109.9	2	0		0	0	0		0	8.44353	0.703628	8.44353	8.44353	8.44353	8.44353	0
973	974	68	hombre	FAV	AVK/AC	Otro ACOD		Dabigatrán	no	84	1.75	26.25	2	4	2	no		no			94.4	sí	sí	Edoxabán 60	Edoxabán	>=90	90-109.9	2	0		0	0	0		0	8.24641	0.687201	8.24641	8.24641	8.24641	8.24641	0
975	976	82	hombre	FANoV	AVK/AC	Otro ACOD		Dabigatrán	sí	62	1.75	19.38	0	3	2	no		no			46.6	no	sí	Apixabán 5	Apixabán	<90	30-49.9	1	0		0	0	0		0	7.49076	0.62423	7.49076	7.49076	7.49076	7.49076	0
976	977	76	hombre	FANoV	Naïf	Naïf			no	84	1.74	28.97	1	4	2	sí	Amiodarona	no			66.7	sí	no	Dabigatrán 150	Dabigatrán	<90	50-89,9	1	0		0	0	0		0	8.9692	0.747433	8.9692	8.9692	8.9692	8.9692	0
978	979	67	mujer	FANoV	Naïf	Naïf			no	61	1.57	23.46	0	2	1	no		no			64.9	no	no	Edoxabán 60	Edoxabán	<90	50-89,9	2	0		0	0	0		0	9.26489	0.772074	9.26489	9.26489	9.26489	9.26489	0
979	980	83	mujer	FANoV	AVK/AC	AVK	Acenocumarol		no	56	1.5	24.35	0	3	1	no		no			56.2	no	no	Edoxabán 30	Edoxabán	<90	50-89,9	2	0		0	0	0		0	6.27515	0.52293	6.27515	6.27515	6.27515	6.27515	0
981	982	76	hombre	FANoV	Naïf	Naïf			no	93	1.71	32.07	2	5	3	no		no			106	no	no	Dabigatrán 150	Dabigatrán	>=90	90-109.9	1	0		0	0	0		0	5.78234	0.481862	5.78234	5.78234	5.78234	5.78234	0
982	983	85	hombre	FAV	Naïf	Naïf			no	64	1.64	24.62	2	6	3	no		no			45.3	sí	no	Dabigatrán 110	Dabigatrán	<90	30-49.9	2	0		0	0	0		0	9.19918	0.766598	9.19918	9.19918	9.19918	9.19918	0
984	985	76	hombre	FANoV	AVK/AC	AVK	Acenocumarol		sí	77	1.79	24.06	4	7	4	no		sí	Clopidogrel 75mg/24h		65.8	sí	sí	Apixabán 5	Apixabán	<90	50-89,9	1	0		0	0	0		0	9.19918	0.766598	9.19918	9.19918	9.19918	9.19918	0
985	986	84	mujer	FANoV	AVK/AC	Otro ACOD		Dabigatrán	no	51	1.54	22.17	0	4	2	no		no			41.1	no	no	Apixabán 2.5	Apixabán	<90	30-49.9	1	0		0	0	0		0	9.10062	0.758385	9.10062	9.10062	9.10062	9.10062	0
986	987	70	hombre	FANoV	AVK/AC	AVK	Acenocumarol		no	116	1.75	36.25	2	3	2	sí	Diltiazem	no			156.6	no	no	Edoxabán 60	Edoxabán	>=90	>=150	2	0		0	0	0		0	5.91376	0.492813	5.91376	5.91376	5.91376	5.91376	0
987	988	64	hombre	FANoV	Naïf	Naïf			no	94	1.67	32.41	1	1	0	no		no			105.6	no	no	Apixabán 5	Apixabán	>=90	90-109.9	1	0		0	0	0		0	9.10062	0.758385	9.10062	9.10062	9.10062	9.10062	0
988	989	52	hombre	FANoV	Naïf	Naïf			no	78	1.75	24.38	0	1	1	no		no			142.3	no	no	Edoxabán 60	Edoxabán	>=90	130-149.9	2	0		0	0	0		0	6.99795	0.583162	6.99795	6.99795	6.99795	6.99795	0
989	990	84	hombre	FAV	AVK/AC	AVK	Acenocumarol		sí	64	1.52	27.83	1	5	4	no		no			31.1	sí	sí	Apixabán 2.5	Apixabán	<90	30-49.9	1	0		0	0	0		0	9.10062	0.758385	9.10062	9.10062	9.10062	9.10062	0
990	991	85	hombre	FANoV	AVK/AC	AVK	Acenocumarol		no	72.3	1.68	24.93	2	5	3	no		no			51.1	no	sí	Rivaroxabán 15	Rivaroxabán	<90	50-89,9	1	0		0	0	0		0	9.06776	0.755647	9.06776	9.06776	9.06776	9.06776	0
991	992	86	mujer	FAV	Naïf	Naïf			sí	65	1.56	25	3	6	3	no		sí	Clopidogrel 75mg/24h		49.3	no	sí	Apixabán 2.5	Apixabán	<90	30-49.9	1	0		0	0	0		0	5.28953	0.440794	5.28953	5.28953	5.28953	5.28953	0
992	993	82	mujer	FANoV	AVK/AC	Otro ACOD		Apixabán	no	80	1.55	30.77	2	5	3	no		no			54.2	no	sí	Edoxabán 60	Edoxabán	<90	50-89,9	1	0		0	0	0		0	7.09651	0.591376	7.09651	7.09651	7.09651	7.09651	0
993	994	75	hombre	FANoV	Naïf	Naïf			no	84	1.78	26.25	1	2	3	no		no			103.9	no	sí	Dabigatrán 150	Dabigatrán	>=90	90-109.9	1	0		0	0	0		0	8.87064	0.73922	8.87064	8.87064	8.87064	8.87064	0
994	995	83	mujer	FANoV	Naïf	Naïf			no	75.8	1.57	29.15	1	6	3	no		no			64.6	sí	no	Apixabán 5	Apixabán	<90	50-89,9	1	0		0	0	0		0	8.87064	0.73922	8.87064	8.87064	8.87064	8.87064	0
995	996	81	hombre	FANoV	Naïf	Naïf			no	77	1.7	26.55	1	5	3	no		no			55.4	sí	no	Edoxabán 60	Edoxabán	<90	50-89,9	1	0		0	0	0		0	2.06982	0.172485	2.06982	2.06982	2.06982	2.06982	0
996	997	87	mujer	FANoV	AVK/AC	Otro ACOD		Apixabán	sí	52	1.38	26	2	7	4	no		no			33.5	sí	sí	Edoxabán 30	Edoxabán	<90	30-49.9	2	0		0	0	0		0	8.70637	0.72553	8.70637	8.70637	8.70637	8.70637	0
997	998	78	hombre	FANoV	Naïf	Naïf			no	85	1.72	29.31	2	3	2	no		no			89.3	no	no	Rivaroxabán 20	Rivaroxabán	<90	50-89,9	1	0		0	0	0		0	4.63244	0.386037	4.63244	4.63244	4.63244	4.63244	0
998	999	24	hombre	ETEV	AVK/AC	HBPM			no	83	1.74	28.62	2	0	0	no		no			185.7	no	no	Edoxabán 60	Edoxabán	>=90	>=150	2	0		0	0	0		0	7.8193	0.651608	7.8193	7.8193	7.8193	7.8193	0
1000	1001	74	mujer	FANoV	Naïf	Naïf			no	64	1.55	24.62	1	6	4	no		sí	AAS 100mg/24h		62.3	no	no	Edoxabán 60	Edoxabán	<90	50-89,9	2	0		0	0	0		0	8.64066	0.720055	8.64066	8.64066	8.64066	8.64066	0
1001	1002	76	hombre	FANoV	Naïf	Naïf			no	88	1.74	30.34	3	3	3	no		no			52.5	no	no	Rivaroxabán 20	Rivaroxabán	<90	50-89,9	1	0		0	0	0		0	6.86653	0.572211	6.86653	6.86653	6.86653	6.86653	0
1002	1003	82	hombre	FANoV	AVK/AC	AVK	Acenocumarol		sí	80	1.77	25	3	5	4	no		no			70.1	sí	sí	Edoxabán 60	Edoxabán	<90	50-89,9	2	0		0	0	0		0	6.89938	0.574949	6.89938	6.89938	6.89938	6.89938	0
1003	1004	48	hombre	ETEV	Naïf	Naïf			no	73	1.82	22.81	2	0	0	no		no			115.2	no	no	Edoxabán 60	Edoxabán	>=90	110-129.9	2	0		0	0	0		0	8.77207	0.731006	8.77207	8.77207	8.77207	8.77207	0
1005	1006	83	mujer	FANoV	AVK/AC	AVK	Acenocumarol		sí	59	1.57	22.69	1	6	4	no		no			42.2	sí	sí	Dabigatrán 110	Dabigatrán	<90	30-49.9	1	0		0	0	0		0	2.56263	0.213552	2.56263	2.56263	2.56263	2.56263	0
1007	1008	88	hombre	FANoV	AVK/AC	AVK	Acenocumarol		sí	66	1.68	22.76	2	5	3	no		no			39.4	no	sí	Edoxabán 30	Edoxabán	<90	30-49.9	1	0		0	0	0		0	2.23409	0.186174	2.23409	2.23409	2.23409	2.23409	0
1008	1009	79	hombre	FANoV	Naïf	Naïf			no	85	1.7	29.31	0	3	2	no		no			102.9	no	no	Apixabán 5	Apixabán	>=90	90-109.9	1	0		0	0	0		0	6.6694	0.555784	6.6694	6.6694	6.6694	6.6694	0
1015	1016	86	mujer	FANoV	Naïf	Naïf			no	59	1.67	20.34	2	6	2	no		no			51.7	sí	no	Apixabán 2.5	Apixabán	<90	50-89,9	1	0		0	0	0		0	6.01232	0.501027	6.01232	6.01232	6.01232	6.01232	0
1016	1017	83	hombre	FANoV	Naïf	Naïf			no	94	1.71	32.41	6	6	3	no		no			81.8	no	sí	Edoxabán 60	Edoxabán	<90	50-89,9	3	0		0	0	0		0	6.76797	0.563997	6.76797	6.76797	6.76797	6.76797	0
1017	1018	94	mujer	FANoV	AVK/AC	AVK	Acenocumarol		sí	55	1.57	21.15	3	6	3	no		no			40.9	sí	no	Edoxabán 30	Edoxabán	<90	30-49.9	2	0		0	0	0		0	6.89938	0.574949	6.89938	6.89938	6.89938	6.89938	0
1019	1020	43	mujer	FANoV	AVK/AC	AVK	Acenocumarol		no	59	1.67	20.34	1	2	1	no		no			83.4	no	sí	Dabigatrán 150	Dabigatrán	<90	50-89,9	2	0		0	0	0		0	8.44353	0.703628	8.44353	8.44353	8.44353	8.44353	0
1021	1022	81	mujer	FANoV	AVK/AC	AVK	Acenocumarol		no	100	1.62	38.46	1	5	2	no		no			63.9	no	no	Edoxabán 60	Edoxabán	<90	50-89,9	1	0		0	0	0		0	6.14374	0.511978	6.14374	6.14374	6.14374	6.14374	0
1022	1023	64	hombre	FANoV	AVK/AC	AVK	Acenocumarol		no	124	1.71	42.76	1	1	1	no		no			138.5	no	no	Edoxabán 60	Edoxabán	>=90	130-149.9	1	0		0	0	0		0	7.75359	0.646133	7.75359	7.75359	7.75359	7.75359	0
1023	1024	72	hombre	FANoV	AVK/AC	Otro ACOD		Rivaroxabán	no	107	1.72	36.9	5	5	2	no		no			36.8	no	no	Apixabán 2.5	Apixabán	<90	30-49.9	1	0		0	0	0		0	3.71253	0.309377	3.71253	3.71253	3.71253	3.71253	0
1024	1025	93	hombre	FAV	AVK/AC	Otro ACOD		Edoxabán	no	63	1.64	24.23	0	2	2	no		no			40.3	no	sí	Apixabán 5	Apixabán	<90	30-49.9	2	0		0	0	0		0	7.65503	0.637919	7.65503	7.65503	7.65503	7.65503	0
1025	1026	85	hombre	FANoV	AVK/AC	AVK	Acenocumarol		no	92	1.71	31.72	4	5	3	no		sí	AAS 100mg/24h		66.9	sí	no	Apixabán 5	Apixabán	<90	50-89,9	1	0		0	0	0		0	2.62834	0.219028	2.62834	2.62834	2.62834	2.62834	0
1026	1027	88	hombre	FANoV	AVK/AC	AVK	Warfarina		no	79	1.67	27.24	4	4	3	no		sí	Clopidogrel 75mg/24h		58.8	no	no	Apixabán 5	Apixabán	<90	50-89,9	1	0		0	0	0		0	7.45791	0.621492	7.45791	7.45791	7.45791	7.45791	0
1027	1028	94	mujer	FANoV	AVK/AC	AVK	Acenocumarol		no	46.4	1.47	20.17	1	7	3	no		no			44.2	no	no	Edoxabán 30	Edoxabán	<90	30-49.9	1	0		0	0	0		0	6.2423	0.520192	6.2423	6.2423	6.2423	6.2423	0
1029	1030	92	hombre	FANoV	AVK/AC	AVK	Acenocumarol		no	63	1.73	21.72	1	4	2	no		no			42.4	no	no	Edoxabán 30	Edoxabán	<90	30-49.9	1	0		0	0	0		0	6.47228	0.539357	6.47228	6.47228	6.47228	6.47228	0
1030	1031	87	mujer	FANoV	AVK/AC	AVK	Acenocumarol		no	49	1.46	21.3	0	3	1	sí	Amiodarona	no			34.1	no	no	Edoxabán 30	Edoxabán	<90	30-49.9	2	0		0	0	0		0	7.35934	0.613279	7.35934	7.35934	7.35934	7.35934	0
1031	1032	87	hombre	FANoV	Naïf	Naïf			no	71	1.6	27.31	1	2	1	no		no			51.8	no	no	Edoxabán 60	Edoxabán	<90	50-89,9	1	0		0	0	0		0	5.68378	0.473648	5.68378	5.68378	5.68378	5.68378	0
1033	1034	83	hombre	FANoV	Naïf	Naïf			no	90	1.7	31.03	0	3	2	sí	Fenitoína	no			62	no	no	Apixabán 5	Apixabán	<90	50-89,9	2	0		0	0	0		0	4.27105	0.355921	4.27105	4.27105	4.27105	4.27105	0
1034	1035	86	mujer	FANoV	AVK/AC	Otro ACOD		Dabigatrán	no	61	1.58	23.46	1	4	2	no		no			47.4	no	sí	Edoxabán 30	Edoxabán	<90	30-49.9	2	0		0	0	0		0	5.8809	0.490075	5.8809	5.8809	5.8809	5.8809	0
1035	1036	81	hombre	FANoV	AVK/AC	Otro ACOD		Apixabán	no	61	1.62	23.46	0	3	2	no		no			64.1	no	no	Edoxabán 60	Edoxabán	<90	50-89,9	1	0		0	0	0		0	3.154	0.262834	3.154	3.154	3.154	3.154	0
1036	1037	44	hombre	Otros	Naïf	Naïf			no	83	1.88	23.06	1	1	0	no		no			116.5	no	no	Edoxabán 60	Edoxabán	>=90	110-129.9	1	0		0	0	0		0	7.91786	0.659822	7.91786	7.91786	7.91786	7.91786	0
1037	1038	76	mujer	FANoV	AVK/AC	AVK	Acenocumarol		no	68	1.45	29.57	2	4	2	no		no			68.5	no	sí	Edoxabán 60	Edoxabán	<90	50-89,9	1	0		0	0	0		0	7.91786	0.659822	7.91786	7.91786	7.91786	7.91786	0
1038	1039	81	mujer	FANoV	AVK/AC	AVK	Acenocumarol		no	52	1.59	20	1	5	2	no		no			46.4	no	no	Edoxabán 30	Edoxabán	<90	30-49.9	2	0		0	0	0		0	8.08214	0.673511	8.08214	8.08214	8.08214	8.08214	0
1039	1040	73	hombre	ETEV	Naïf	Naïf			no	80	1.72	27.59	0	2	2	no		no			73.7	no	no	Edoxabán 60	Edoxabán	<90	50-89,9	2	0		0	0	0		0	5.58522	0.465435	5.58522	5.58522	5.58522	5.58522	0
1040	1041	72	hombre	FANoV	Naïf	Naïf			no	92	1.8	28.75	1	3	4	no		sí	AAS 100mg/24h		87.8	no	sí	Edoxabán 60	Edoxabán	<90	50-89,9	2	0		0	0	0		0	7.78645	0.648871	7.78645	7.78645	7.78645	7.78645	0
1041	1042	79	hombre	FANoV	AVK/AC	AVK	Acenocumarol		no	68	1.68	23.45	0	2	1	no		no			74.8	no	no	Edoxabán 60	Edoxabán	<90	50-89,9	2	0		0	0	0		0	7.58932	0.632444	7.58932	7.58932	7.58932	7.58932	0
1044	1045	75	hombre	FANoV	Naïf	Naïf			no	113	1.75	35.31	3	5	3	no		no			106.3	sí	no	Edoxabán 60	Edoxabán	>=90	90-109.9	1	0		0	0	0		0	5.15811	0.429843	5.15811	5.15811	5.15811	5.15811	0
1047	1048	74	mujer	FANoV	Naïf	Naïf			no	68	1.54	29.57	1	3	2	no		no			75.7	no	sí	Edoxabán 60	Edoxabán	<90	50-89,9	1	0		0	0	0		0	1.60986	0.134155	1.60986	1.60986	1.60986	1.60986	0
1048	1049	70	mujer	FANoV	AVK/AC	AVK	Acenocumarol		no	67	1.6	25.77	0	3	2	no		no			55.4	no	no	Edoxabán 60	Edoxabán	<90	50-89,9	2	0		0	0	0		0	6.6037	0.550308	6.6037	6.6037	6.6037	6.6037	0
1049	1050	83	hombre	FANoV	AVK/AC	Otro ACOD		Dabigatrán	no	71.8	1.64	27.62	3	6	3	no		no			59.2	sí	no	Apixabán 5	Apixabán	<90	50-89,9	1	0		0	0	0		0	5.97947	0.498289	5.97947	5.97947	5.97947	5.97947	0
1050	1051	80	mujer	FANoV	AVK/AC	AVK	Acenocumarol		no	66	1.64	25.38	1	5	4	sí	Amiodarona	sí	AAS 100mg/24h		53.7	no	sí	Apixabán 5	Apixabán	<90	50-89,9	1	0		0	0	0		0	5.97947	0.498289	5.97947	5.97947	5.97947	5.97947	0
1051	1052	74	hombre	FANoV	AVK/AC	AVK	Acenocumarol		no	94	1.7	32.41	1	5	4	no		no			92.7	no	sí	Edoxabán 60	Edoxabán	>=90	90-109.9	1	0		0	0	0		0	1.47844	0.123203	1.47844	1.47844	1.47844	1.47844	0
1052	1053	77	mujer	FANoV	AVK/AC	AVK	Acenocumarol		sí	67	1.56	25.77	5	6	3	no		no			91.9	no	sí	Apixabán 5	Apixabán	>=90	90-109.9	1	0		0	0	0		0	1.67556	0.13963	1.67556	1.67556	1.67556	1.67556	0
1055	1056	81	mujer	FANoV	AVK/AC	AVK	Warfarina		no	105	1.58	40.38	1	5	3	no		no			82.2	no	sí	Edoxabán 60	Edoxabán	<90	50-89,9	2	0		0	0	0		0	6.17659	0.514716	6.17659	6.17659	6.17659	6.17659	0
1056	1057	68	hombre	FANoV	Naïf	Naïf			no	75	1.75	23.44	4	5	3	no		sí	AAS 100mg/24h		67	no	no	Apixabán 5	Apixabán	<90	50-89,9	1	0		0	0	0		0	4.3039	0.358658	4.3039	4.3039	4.3039	4.3039	0
1058	1059	72	hombre	FANoV	Naïf	Naïf			no	59	1.69	20.34	3	2	3	no		no			44.9	no	no	Apixabán 5	Apixabán	<90	30-49.9	1	0		0	0	0		0	4.3039	0.358658	4.3039	4.3039	4.3039	4.3039	0
1059	1060	56	hombre	ETEV	Naïf	Naïf			no	72	1.83	22.5	0	0	0	no		no			118.3	no	sí	Edoxabán 60	Edoxabán	>=90	110-129.9	2	0		0	0	0		0	6.01232	0.501027	6.01232	6.01232	6.01232	6.01232	0
1060	1061	67	hombre	FANoV	AVK/AC	AVK	Warfarina		no	128	1.7	44.14	0	2	3	no		no			99.1	no	sí	Edoxabán 60	Edoxabán	>=90	90-109.9	1	0		0	0	0		0	1.70842	0.142368	1.70842	1.70842	1.70842	1.70842	0
1061	1062	63	hombre	FANoV	AVK/AC	AVK	Warfarina		no	113	1.83	35.31	1	2	2	no		no			106	no	sí	Edoxabán 60	Edoxabán	>=90	90-109.9	1	0		0	0	0		0	1.37988	0.11499	1.37988	1.37988	1.37988	1.37988	0
1062	1063	61	hombre	FANoV	AVK/AC	AVK	Acenocumarol		no	103	1.65	35.52	5	6	2	no		sí	AAS 100mg/24h		76.9	sí	no	Edoxabán 60	Edoxabán	<90	50-89,9	1	0		0	0	0		0	2.62834	0.219028	2.62834	2.62834	2.62834	2.62834	0
1063	1064	79	mujer	FANoV	AVK/AC	AVK	Warfarina		no	82	1.65	28.28	2	6	3	sí	Amiodarona	no			53.7	sí	no	Apixabán 5	Apixabán	<90	50-89,9	1	0		0	0	0		0	1.37988	0.11499	1.37988	1.37988	1.37988	1.37988	0
1064	1065	77	mujer	FANoV	Naïf	Naïf			no	73	1.55	28.08	1	6	3	no		no			63.9	sí	no	Dabigatrán 150	Dabigatrán	<90	50-89,9	1	0		0	0	0		0	4.13963	0.344969	4.13963	4.13963	4.13963	4.13963	0
1065	1066	79	mujer	FANoV	AVK/AC	AVK	Acenocumarol		no	61	1.5	26.52	1	5	2	no		no			50.5	no	no	Edoxabán 30	Edoxabán	<90	50-89,9	2	0		0	0	0		0	5.48665	0.457221	5.48665	5.48665	5.48665	5.48665	0
1066	1067	85	hombre	FANoV	AVK/AC	AVK	Acenocumarol		no	72	1.72	24.83	1	4	3	no		no			52.3	no	sí	Edoxabán 60	Edoxabán	<90	50-89,9	1	0		0	0	0		0	4.53388	0.377823	4.53388	4.53388	4.53388	4.53388	0
1067	1068	56	hombre	FANoV	Naïf	Naïf			no	94	1.83	29.38	0	0	0	no		no			111.9	no	no	Edoxabán 60	Edoxabán	>=90	110-129.9	1	0		0	0	0		0	1.21561	0.1013	1.21561	1.21561	1.21561	1.21561	0
1069	1070	84	hombre	FANoV	AVK/AC	AVK	Acenocumarol		no	82	1.66	28.28	2	4	3	no		no			42.2	no	sí	Apixabán 2.5	Apixabán	<90	30-49.9	1	0		0	0	0		0	1.87269	0.156057	1.87269	1.87269	1.87269	1.87269	0
1071	1072	84	mujer	FANoV	Naïf	Naïf			no	88	1.65	30.34	0	5	4	no		sí	AAS 100mg/24h		90.9	no	sí	Apixabán 5	Apixabán	>=90	90-109.9	2	0		0	0	0		0	4.40246	0.366872	4.40246	4.40246	4.40246	4.40246	0
1072	1073	72	mujer	FANoV	AVK/AC	AVK	Acenocumarol		no	59	1.56	22.69	0	3	2	no		no			31.4	no	no	Edoxabán 30	Edoxabán	<90	30-49.9	1	0		0	0	0		0	3.94251	0.328542	3.94251	3.94251	3.94251	3.94251	0
1073	1074	83	mujer	FANoV	AVK/AC	AVK	Acenocumarol		sí	120	1.69	41.38	0	4	3	no		no			78.4	no	sí	Edoxabán 60	Edoxabán	<90	50-89,9	1	0		0	0	0		0	2.79261	0.232717	2.79261	2.79261	2.79261	2.79261	0
1074	1075	71	hombre	FANoV	AVK/AC	AVK	Acenocumarol		no	95	1.72	32.76	3	4	2	no		no			89.3	no	no	Edoxabán 60	Edoxabán	<90	50-89,9	1	0		0	0	0		0	1.60986	0.134155	1.60986	1.60986	1.60986	1.60986	0
1076	1077	89	hombre	FANoV	Naïf	Naïf			no	67	1.67	23.1	0	3	2	no		no			38.9	no	no	Dabigatrán 110	Dabigatrán	<90	30-49.9	1	0		0	0	0		0	3.71253	0.309377	3.71253	3.71253	3.71253	3.71253	0
1081	1082	85	hombre	FANoV	AVK/AC	AVK	Warfarina		no	65	1.6	25	0	3	2	no		no			33.8	no	no	Edoxabán 60	Edoxabán	<90	30-49.9	1	0		0	0	0		0	3.05544	0.25462	3.05544	3.05544	3.05544	3.05544	0
1082	1083	83	hombre	FANoV	AVK/AC	AVK	Acenocumarol		no	90	1.72	31.03	2	4	2	no		no			40.5	no	no	Edoxabán 30	Edoxabán	<90	30-49.9	2	0		0	0	0		0	5.0924	0.424367	5.0924	5.0924	5.0924	5.0924	0
1083	1084	75	mujer	FANoV	AVK/AC	AVK	Acenocumarol		no	80	1.68	27.59	4	4	2	sí	Amiodarona	no			91.6	no	sí	Edoxabán 60	Edoxabán	>=90	90-109.9	1	0		0	0	0		0	3.12115	0.260096	3.12115	3.12115	3.12115	3.12115	0
1084	1085	41	hombre	FANoV	Naïf	Naïf			no	100	1.75	31.25	1	2	2	no		sí	AAS 100mg/24h		146.3	no	no	Apixabán 5	Apixabán	>=90	130-149.9	1	0		0	0	0		0	3.25257	0.271047	3.25257	3.25257	3.25257	3.25257	0
1089	1090	84	hombre	FANoV	AVK/AC	AVK	Acenocumarol		sí	75	1.68	25.86	7	6	3	no		no			56.1	no	sí	Edoxabán 60	Edoxabán	<90	50-89,9	1	0		0	0	0		0	2.92402	0.243669	2.92402	2.92402	2.92402	2.92402	0
1090	1091	78	hombre	FANoV	Naïf	Naïf			no	71	1.72	24.48	3	6	2	no		no			69.5	no	no	Edoxabán 60	Edoxabán	<90	50-89,9	1	0		0	0	0		0	0.919918	0.0766598	0.919918	0.919918	0.919918	0.919918	0
1092	1093	54	hombre	ETEV	Naïf	Naïf			no	97	1.78	30.31	0	0	0	no		no			109.3	no	no	Edoxabán 60	Edoxabán	>=90	90-109.9	1	0		0	0	0		0	3.0883	0.257358	3.0883	3.0883	3.0883	3.0883	0
1093	1094	78	mujer	FANoV	AVK/AC	Otro ACOD		Dabigatrán	no	63	1.63	24.23	0	4	2	no		no			83.8	no	no	Edoxabán 60	Edoxabán	<90	50-89,9	1	0		0	0	0		0	3.05544	0.25462	3.05544	3.05544	3.05544	3.05544	0
1095	1096	45	hombre	FANoV	AVK/AC	AVK	Acenocumarol		sí	76	1.76	23.75	0	0	1	no		no			103.4	no	sí	Edoxabán 60	Edoxabán	>=90	90-109.9	1	0		0	0	0		0	1.37988	0.11499	1.37988	1.37988	1.37988	1.37988	0
1098	1099	64	hombre	FAV	AVK/AC	AVK	Acenocumarol		no	78	1.83	24.38	4	4	1	sí	Amiodarona, Descovy	no			40.2	no	sí	Edoxabán 30	Edoxabán	<90	30-49.9	1	0		0	0	0		0	3.18686	0.265572	3.18686	3.18686	3.18686	3.18686	0
1102	1103	65	mujer	Otros	Naïf	Naïf			no	56	1.69	19.31	4	4	3	no		sí	AAS 100mg/24h		57.7	sí	no	Edoxabán 30	Edoxabán	<90	50-89,9	1	0		0	0	0		0	2.92402	0.243669	2.92402	2.92402	2.92402	2.92402	0
1104	1105	75	mujer	FANoV	Naïf	Naïf			no	71	1.65	24.48	3	2	1	sí	Imatinib	no			70.8	no	no	Edoxabán 30	Edoxabán	<90	50-89,9	1	0		0	0	0		0	0.164271	0.0136893	0.164271	0.164271	0.164271	0.164271	0
1107	1108	76	mujer	FANoV	Naïf	Naïf			no	52	1.57	20	0	4	3	no		no			56.3	no	sí	Apixabán 5	Apixabán	<90	50-89,9	2	0		0	0	0		0	3.54825	0.295688	3.54825	3.54825	3.54825	3.54825	0
1109	1110	83	mujer	FAV	Naïf	Naïf			no	63	1.55	24.23	1	5	3	no		no			51.4	no	sí	Dabigatrán 150	Dabigatrán	<90	50-89,9	1	0		0	0	0		0	4.33676	0.361396	4.33676	4.33676	4.33676	4.33676	0
1110	1111	75	hombre	FANoV	AVK/AC	AVK	Acenocumarol		no	85	1.85	23.61	3	3	2	no		no			71.1	no	no	Edoxabán 60	Edoxabán	<90	50-89,9	1	0		0	0	0		0	0.427105	0.0355921	0.427105	0.427105	0.427105	0.427105	0
1111	1112	79	hombre	FANoV	AVK/AC	AVK	Acenocumarol		sí	80	1.7	27.59	3	7	4	no		no			53.8	no	sí	Edoxabán 60	Edoxabán	<90	50-89,9	1	0		0	0	0		0	0.62423	0.0520192	0.62423	0.62423	0.62423	0.62423	0
1112	1113	76	hombre	FANoV	AVK/AC	AVK	Acenocumarol		no	85	1.84	26.56	4	6	4	no		no			78.7	sí	sí	Edoxabán 60	Edoxabán	<90	50-89,9	1	0		0	0	0		0	0.62423	0.0520192	0.62423	0.62423	0.62423	0.62423	0
1114	1115	83	hombre	FANoV	AVK/AC	AVK	Acenocumarol		no	93	1.58	35.77	1	4	2	no		no			90.9	no	no	Edoxabán 60	Edoxabán	>=90	90-109.9	1	0		0	0	0		0	2.39836	0.199863	2.39836	2.39836	2.39836	2.39836	0
1118	1119	80	mujer	FANoV	Naïf	Naïf			no	74.6	1.61	28.69	3	3	2	no		no			61.4	no	sí	Apixabán 5	Apixabán	<90	50-89,9	1	0		0	0	0		0	3.77823	0.314853	3.77823	3.77823	3.77823	3.77823	0
1126	1127	63	mujer	FANoV	AVK/AC	AVK	Acenocumarol		no	88	1.55	33.85	2	4	1	sí	Levetiracetam, amiodarona	no			103.9	no	no	Edoxabán 60	Edoxabán	>=90	90-109.9	1	0		0	0	0		0	1.67556	0.13963	1.67556	1.67556	1.67556	1.67556	0
1127	1128	86	mujer	FANoV	AVK/AC	Otro ACOD		Edoxabán	no	70	1.51	30.43	0	4	3	no		no			45.5	no	sí	Apixabán 2.5	Apixabán	<90	30-49.9	1	0		0	0	0		0	2.29979	0.19165	2.29979	2.29979	2.29979	2.29979	0
1133	1134	65	hombre	FANoV	Naïf	Naïf			no	78	1.73	26.9	2	2	3	sí	Amiodarona	no			87.4	no	sí	Edoxabán 60	Edoxabán	<90	50-89,9	2	0		0	0	0		0	3.94251	0.328542	3.94251	3.94251	3.94251	3.94251	0
1137	1138	86	mujer	FANoV	AVK/AC	AVK	Acenocumarol		no	74.5	1.61	28.65	1	5	2	no		no			54	no	no	Edoxabán 60	Edoxabán	<90	50-89,9	1	0		0	0	0		0	0.62423	0.0520192	0.62423	0.62423	0.62423	0.62423	0
1142	1143	76	mujer	FANoV	AVK/AC	AVK	Acenocumarol		no	97	1.58	37.31	0	4	2	no		no			86.2	no	no	Edoxabán 60	Edoxabán	<90	50-89,9	1	0		0	0	0		0	1.51129	0.125941	1.51129	1.51129	1.51129	1.51129	0
1143	1144	72	mujer	FANoV	AVK/AC	AVK	Acenocumarol		no	81.2	1.62	31.23	0	3	2	no		no			108.6	no	no	Edoxabán 60	Edoxabán	>=90	90-109.9	1	0		0	0	0		0	1.34702	0.112252	1.34702	1.34702	1.34702	1.34702	0
1145	1146	87	mujer	FANoV	AVK/AC	AVK	Warfarina		no	56	1.46	24.35	2	4	1	no		no			50.8	no	no	Edoxabán 30	Edoxabán	<90	50-89,9	1	0		0	0	0		0	2.98973	0.249144	2.98973	2.98973	2.98973	2.98973	0
1146	1147	76	hombre	FANoV	Naïf	Naïf			no	115	1.71	39.66	1	4	2	no		no			104.3	no	no	Edoxabán 60	Edoxabán	>=90	90-109.9	1	0		0	0	0		0	3.154	0.262834	3.154	3.154	3.154	3.154	0
1147	1148	78	hombre	FANoV	AVK/AC	AVK	Acenocumarol		no	80	1.65	27.59	1	3	1	no		no			57.9	no	no	Edoxabán 60	Edoxabán	<90	50-89,9	1	0		0	0	0		0	0.361396	0.0301164	0.361396	0.361396	0.361396	0.361396	0
1148	1149	84	mujer	FANoV	AVK/AC	Otro ACOD		Edoxabán	no	63	1.56	24.23	2	6	2	no		no			44.8	no	no	Rivaroxabán 15	Rivaroxabán	<90	30-49.9	1	0		0	0	0		0	0.427105	0.0355921	0.427105	0.427105	0.427105	0.427105	0
1149	1150	70	mujer	FANoV	AVK/AC	AVK	Acenocumarol		no	83	1.56	31.92	3	5	2	no		no			64.7	no	no	Edoxabán 60	Edoxabán	<90	50-89,9	2	0		0	0	0		0	2.49692	0.208077	2.49692	2.49692	2.49692	2.49692	0
1151	1152	75	hombre	FANoV	AVK/AC	Otro ACOD		Apixabán	no	85	1.68	29.31	2	4	2	sí	Carvedilol	no			89.2	no	no	Edoxabán 60	Edoxabán	<90	50-89,9	1	0		0	0	0		0	1.01848	0.0848734	1.01848	1.01848	1.01848	1.01848	0
1156	1157	78	hombre	FANoV	AVK/AC	AVK	Acenocumarol		no	75	1.67	25.86	6	5	2	no		no			34.4	no	no	Edoxabán 30	Edoxabán	<90	30-49.9	1	0		0	0	0		0	0.985626	0.0821355	0.985626	0.985626	0.985626	0.985626	0
1157	1158	75	hombre	FANoV	AVK/AC	AVK	Acenocumarol		no	56	1.61	21.54	0	1	1	no		no			64	no	no	Apixabán 5	Apixabán	<90	50-89,9	1	0		0	0	0		0	0.919918	0.0766598	0.919918	0.919918	0.919918	0.919918	0
1159	1160	79	hombre	FANoV	Naïf	Naïf			no	63.6	1.64	24.46	4	4	2	no		no			44.2	no	sí	Edoxabán 30	Edoxabán	<90	30-49.9	1	0		0	0	0		0	2.03696	0.169747	2.03696	2.03696	2.03696	2.03696	0
1160	1161	79	hombre	FANoV	AVK/AC	AVK	Acenocumarol		no	73	1.73	25.17	4	4	3	sí	Amiodarona	no			66.5	no	sí	Edoxabán 60	Edoxabán	<90	50-89,9	1	0		0	0	0		0	0.854209	0.0711841	0.854209	0.854209	0.854209	0.854209	0
1164	1165	74	hombre	FANoV	AVK/AC	AVK	Acenocumarol		sí	80	1.73	27.59	5	6	3	sí	Amiodarona	sí	AAS 100mg/24h		39.9	sí	sí	Edoxabán 30	Edoxabán	<90	30-49.9	1	0		0	0	0		0	1.67556	0.13963	1.67556	1.67556	1.67556	1.67556	0
1167	1168	93	mujer	FANoV	AVK/AC	AVK	Warfarina		no	58	1.55	22.31	2	7	3	no		no			28.5	sí	no	Edoxabán 30	Edoxabán	<90	<30	1	0		0	0	0		0	0.492813	0.0410678	0.492813	0.492813	0.492813	0.492813	0
1169	1170	77	hombre	FANoV	AVK/AC	Otro ACOD		Rivaroxabán	sí	63	1.69	21.72	1	4	3	no		no			95	sí	sí	Edoxabán 60	Edoxabán	>=90	90-109.9	1	0		0	0	0		0	1.37988	0.11499	1.37988	1.37988	1.37988	1.37988	0
1170	1171	86	hombre	FANoV	AVK/AC	AVK	Acenocumarol		no	68	1.6	26.15	4	5	2	no		no			72.9	no	no	Edoxabán 60	Edoxabán	<90	50-89,9	1	0		0	0	0		0	0.854209	0.0711841	0.854209	0.854209	0.854209	0.854209	0
1171	1172	75	hombre	FANoV	AVK/AC	AVK	Warfarina		no	64	1.65	22.07	1	2	1	no		no			55.2	no	no	Edoxabán 60	Edoxabán	<90	50-89,9	1	0		0	0	0		0	0.164271	0.0136893	0.164271	0.164271	0.164271	0.164271	0
1174	1175	76	mujer	FANoV	AVK/AC	AVK	Acenocumarol		no	53	1.55	20.38	2	5	2	no		no			72.8	no	no	Edoxabán 30	Edoxabán	<90	50-89,9	1	0		0	0	0		0	1.05133	0.0876112	1.05133	1.05133	1.05133	1.05133	0
1175	1176	65	mujer	FANoV	AVK/AC	AVK	Acenocumarol		no	73	1.59	28.08	0	3	2	no		no			109.6	no	no	Edoxabán 60	Edoxabán	>=90	90-109.9	1	0		0	0	0		0	0.952772	0.0793977	0.952772	0.952772	0.952772	0.952772	0
1176	1177	88	hombre	FANoV	Naïf	Naïf			no	80	1.65	27.59	0	3	2	no		no			56.3	no	no	Edoxabán 60	Edoxabán	<90	50-89,9	1	0		0	0	0		0	0.131417	0.0109514	0.131417	0.131417	0.131417	0.131417	0
1177	1178	66	mujer	FANoV	AVK/AC	AVK	Acenocumarol		no	80	1.5	34.78	0	3	2	no		no			114.6	no	no	Edoxabán 60	Edoxabán	>=90	110-129.9	1	0		0	0	0		0	0.887064	0.073922	0.887064	0.887064	0.887064	0.887064	0
1180	1181	57	hombre	FANoV	AVK/AC	AVK	Acenocumarol		no	84	1.71	28.97	1	4	4	no		sí	AAS 100mg/24h		96.8	no	sí	Edoxabán 60	Edoxabán	>=90	90-109.9	1	0		0	0	0		0	0.952772	0.0793977	0.952772	0.952772	0.952772	0.952772	0
1181	1182	84	hombre	ETEV	AVK/AC	Otro ACOD		Apixabán	no	83	1.79	25.94	3	3	2	no		no			44.8	no	sí	Edoxabán 30	Edoxabán	<90	30-49.9	1	0		0	0	0		0	0.62423	0.0520192	0.62423	0.62423	0.62423	0.62423	0
1182	1183	63	mujer	FANoV	AVK/AC	AVK	Warfarina		no	60	1.62	23.08	1	3	1	no		no			70.8	no	no	Edoxabán 60	Edoxabán	<90	50-89,9	1	0		0	0	0		0	1.05133	0.0876112	1.05133	1.05133	1.05133	1.05133	0
1183	1184	72	hombre	FANoV	AVK/AC	Otro ACOD		Rivaroxabán	no	84	1.58	32.31	3	4	3	sí	Amiodarona	no			57.1	no	sí	Apixabán 5	Apixabán	<90	50-89,9	1	0		0	0	0		0	0.887064	0.073922	0.887064	0.887064	0.887064	0.887064	0
1185	1186	90	mujer	FANoV	Naïf	Naïf			no	53	1.5	23.04	2	7	3	no		no			24.6	sí	no	Rivaroxabán 15	Rivaroxabán	<90	<30	1	0		0	0	0		0	2.10267	0.175222	2.10267	2.10267	2.10267	2.10267	0
1187	1188	72	mujer	FANoV	AVK/AC	Otro ACOD		Apixabán	no	80	1.5	34.78	2	5	3	sí	Amiodarona	no			86.2	no	sí	Edoxabán 60	Edoxabán	<90	50-89,9	1	0		0	0	0		0	0.459959	0.0383299	0.459959	0.459959	0.459959	0.459959	0
1188	1189	78	hombre	FANoV	AVK/AC	AVK	Acenocumarol		no	80	1.66	27.59	3	5	2	no		no			62.6	no	no	Edoxabán 60	Edoxabán	<90	50-89,9	1	0		0	0	0		0	0.722793	0.0602327	0.722793	0.722793	0.722793	0.722793	0
1191	1192	70	hombre	FANoV	Naïf	Naïf			no	138	1.62	53.08	3	3	3	no		no			157.8	no	no	Rivaroxabán 20	Rivaroxabán	>=90	>=150	1	0		0	0	0		0	1.54415	0.128679	1.54415	1.54415	1.54415	1.54415	0
1193	1194	76	mujer	FANoV	AVK/AC	AVK	Acenocumarol		sí	56	1.65	19.31	2	7	4	no		no			56.2	sí	sí	Edoxabán 30	Edoxabán	<90	50-89,9	1	0		0	0	0		0	0.689938	0.0574949	0.689938	0.689938	0.689938	0.689938	0
1194	1195	80	hombre	FANoV	AVK/AC	AVK	Warfarina		no	86	1.58	33.08	5	6	3	no		no			88.5	sí	no	Edoxabán 60	Edoxabán	<90	50-89,9	1	0		0	0	0		0	0.361396	0.0301164	0.361396	0.361396	0.361396	0.361396	0
1196	1197	77	hombre	FANoV	Naïf	Naïf			no	73	1.79	22.81	1	4	2	sí	Amiodarona	no			78.9	no	no	Edoxabán 30	Edoxabán	<90	50-89,9	1	0		0	0	0		0	1.31417	0.109514	1.31417	1.31417	1.31417	1.31417	0
1197	1198	77	mujer	FANoV	AVK/AC	AVK	Acenocumarol		no	82	1.58	31.54	1	4	2	no		no			88.4	no	no	Edoxabán 60	Edoxabán	<90	50-89,9	1	0		0	0	0		0	0.821355	0.0684463	0.821355	0.821355	0.821355	0.821355	0
1200	1201	66	hombre	FANoV	AVK/AC	AVK	Acenocumarol		no	65	1.7	22.41	3	3	4	no		no			61.8	no	sí	Apixabán 5	Apixabán	<90	50-89,9	1	0		0	0	0		0	0.689938	0.0574949	0.689938	0.689938	0.689938	0.689938	0
1202	1203	90	mujer	FANoV	AVK/AC	AVK	Acenocumarol		no	61	1.51	26.52	4	3	1	no		no			37.1	no	no	Edoxabán 30	Edoxabán	<90	30-49.9	1	0		0	0	0		0	0.394251	0.0328542	0.394251	0.394251	0.394251	0.394251	0
1203	1204	71	hombre	FANoV	AVK/AC	AVK	Acenocumarol		no	87	1.7	30	1	3	2	no		no			54.5	no	no	Edoxabán 60	Edoxabán	<90	50-89,9	1	0		0	0	0		0	1.34702	0.112252	1.34702	1.34702	1.34702	1.34702	0
1205	1206	73	hombre	FANoV	AVK/AC	AVK	Acenocumarol		no	78	1.6	30	8	7	4	no		no			45.7	sí	sí	Edoxabán 30	Edoxabán	<90	30-49.9	1	0		0	0	0		0	0.821355	0.0684463	0.821355	0.821355	0.821355	0.821355	0
1206	1207	78	hombre	FANoV	AVK/AC	Otro ACOD		Rivaroxabán	sí	80	1.7	27.59	0	3	3	no		no			58.9	no	sí	Edoxabán 60	Edoxabán	<90	50-89,9	1	0		0	0	0		0	1.77413	0.147844	1.77413	1.77413	1.77413	1.77413	0
1207	1208	89	mujer	ETEV	AVK/AC	AVK	Warfarina		no	60	1.6	23.08	2	5	3	no		no			36.1	no	sí	Apixabán 2.5	Apixabán	<90	30-49.9	1	0		0	0	0		0	0.821355	0.0684463	0.821355	0.821355	0.821355	0.821355	0
1209	1210	85	hombre	FANoV	AVK/AC	AVK	Acenocumarol		sí	63.6	1.58	24.46	1	5	4	no		no			43	sí	sí	Apixabán 2.5	Apixabán	<90	30-49.9	1	0		0	0	0		0	1.28131	0.106776	1.28131	1.28131	1.28131	1.28131	0
1212	1213	79	hombre	FANoV	Naïf	Naïf			no	81	1.83	25.31	4	5	2	no		no			32.1	no	sí	Edoxabán 30	Edoxabán	<90	30-49.9	1	0		0	0	0		0	0.755647	0.0629706	0.755647	0.755647	0.755647	0.755647	0
1214	1215	87	mujer	FANoV	AVK/AC	AVK	Acenocumarol		no	70	1.52	30.43	5	9	4	no		sí	AAS 100mg/24h		28.6	no	no	Edoxabán 30	Edoxabán	<90	<30	1	0		0	0	0		0	1.18275	0.0985626	1.18275	1.18275	1.18275	1.18275	0
1217	1218	76	hombre	FANoV	AVK/AC	Otro ACOD		Rivaroxabán	no	50	1.65	17.24	1	4	2	sí	Amiodarona	no			67.3	sí	no	Edoxabán 30	Edoxabán	<90	50-89,9	1	0		0	0	0		0	1.1499	0.0958248	1.1499	1.1499	1.1499	1.1499	0
1225	1226	85	mujer	FANoV	AVK/AC	AVK	Acenocumarol		no	58	1.51	25.22	2	6	3	sí	Amiodarona	no			44.8	no	sí	Edoxabán 30	Edoxabán	<90	30-49.9	1	0		0	0	0		0	0.591376	0.0492813	0.591376	0.591376	0.591376	0.591376	0
1229	1230	90	mujer	FANoV	Naïf	Naïf			no	55	1.53	23.91	0	3	1	no		no			41.6	no	no	Apixabán 2.5	Apixabán	<90	30-49.9	1	0		0	0	0		0	1.05133	0.0876112	1.05133	1.05133	1.05133	1.05133	0
1230	1231	56	hombre	FANoV	AVK/AC	AVK	Acenocumarol		no	125	1.79	39.06	1	2	2	no		no			116.7	no	sí	Edoxabán 60	Edoxabán	>=90	110-129.9	1	0		0	0	0		0	1.01848	0.0848734	1.01848	1.01848	1.01848	1.01848	0
1231	1232	86	mujer	FANoV	AVK/AC	AVK	Acenocumarol		sí	61	1.35	30.5	4	5	3	no		no			25.6	no	sí	Apixabán 2.5	Apixabán	<90	<30	1	0		0	0	0		0	0.952772	0.0793977	0.952772	0.952772	0.952772	0.952772	0
1234	1235	89	mujer	FANoV	AVK/AC	Otro ACOD		Edoxabán	no	61	1.54	26.52	1	5	2	no		no			49.5	no	no	Rivaroxabán 15	Rivaroxabán	<90	30-49.9	1	0		0	0	0		0	0.164271	0.0136893	0.164271	0.164271	0.164271	0.164271	0
1238	1239	80	hombre	FANoV	AVK/AC	AVK	Acenocumarol		no	69	1.74	23.79	1	4	3	sí	Amiodarona	no			28.6	no	sí	Edoxabán 30	Edoxabán	<90	<30	1	0		0	0	0		0	0.985626	0.0821355	0.985626	0.985626	0.985626	0.985626	0
1244	1245	68	hombre	FANoV	Naïf	Naïf			no	83	1.84	25.94	2	4	3	no		sí	Clopidogrel 75mg/24h		103.8	no	no	Apixabán 5	Apixabán	>=90	90-109.9	1	0		0	0	0		0	0.591376	0.0492813	0.591376	0.591376	0.591376	0.591376	0
1247	1248	76	hombre	FANoV	Naïf	Naïf			no	105	1.84	32.81	1	4	3	no		no			74.1	no	sí	Dabigatrán 150	Dabigatrán	<90	50-89,9	1	0		0	0	0		0	0.722793	0.0602327	0.722793	0.722793	0.722793	0.722793	0
1256	1257	88	hombre	FANoV	Naïf	Naïf			no	67	1.62	25.77	1	3	1	no		no			58.3	no	no	Edoxabán 60	Edoxabán	<90	50-89,9	1	0		0	0	0		0	0.131417	0.0109514	0.131417	0.131417	0.131417	0.131417	0
225	225	71	mujer	FANoV	AVK/AC	AVK	Acenocumarol		no	71	1.56	27.31	0	3	2	no		no			69	no	no	Edoxabán 60	Edoxabán	<90	50-89,9	4	0		0	0	0		0	24.5421	2.04517	24.5421	24.5421	24.5421	24.5421	0
907	908	81	mujer	FANoV	Naïf	Naïf			no	57	1.5	24.78	1	5	2	no		no			52.9	no	no	Edoxabán 30	Edoxabán	<90	50-89,9	2	0		0	0	0		0	6.93224	0.577687	6.93224	6.93224	6.93224	6.93224	0
3	3	91	hombre	FANoV	AVK/AC	AVK	Acenocumarol		no	66	1.64	25.38	0	3	2	no		no			59	no	no	Edoxabán 60	Edoxabán	<90	50-89,9	7	0		0	0	0		0	23.9836	1.99863	23.9836	23.9836	23.9836	23.9836	0
45	45	84	hombre	FANoV	AVK/AC	AVK	Warfarina		sí	82	1.72	28.28	2	6	3	no		no			78.7	sí	no	Edoxabán 60	Edoxabán	<90	50-89,9	2	0		0	0	0		0	24.8378	2.06982	24.8378	24.8378	24.8378	24.8378	0
707	708	74	mujer	FANoV	AVK/AC	AVK	Acenocumarol		no	97	1.64	37.31	0	2	1	no		no			95.7	no	no	Edoxabán 60	Edoxabán	>=90	90-109.9	2	0		0	0	0		0	10.6448	0.887064	10.6448	10.6448	10.6448	10.6448	0
